# Supplementary material for: Co-expression network analysis of toxin-antitoxin loci in Mycobacterium tuberculosis reveals key modulators of cellular stress
Source: Sci Rep. 2017 Jul 19;7:5868. doi: 10.1038/s41598-017-06003-7 (PMC5517426; doi:10.1038/s41598-017-06003-7)
Supplement: Supplementary file 2 — Table S1 [file 41598_2017_6003_MOESM2_ESM.xls]

## Sheet: TA_FoldChange
ProbeName	Systematic Name	ETH_6H	ETH_24H	ETH_72H	INH_6H	INH_24H	INH_72H	RIF_4H	RIF_24H	RIF_72H	STR_4H	STR_24H	STR_72H	pH5.2_24H	pH5.2_72H	pH4.8_24H	pH4.8_72H	STRV_24H	STRV_1WK	TA_Loci	TA_Annotation
BT_Specific_MTBRv_GE_0004424	Rv1956	1.30848	1.58549	1.61313	1.22719	1.51001	2.07698	1.33265	1.43463	1.0093	2.01107	9.33853	20.2273	1.35384	1.09228	1.24808	1.64263	2.01305	9.1919	HigBA1	Antitoxin
BT_Linker_Specific_MTBRv_GE_0001704	Rv1955	1.47452	2.15948	2.48246	1.18575	1.98451	3.12779	1.09861	1.39892	1.1725	2.27978	10.3928	25.784	1.10533	1.01487	1.08443	1.36209	2.19084	12.9357	HigBA1	Toxin
BT_Linker_Specific_MTBRv_GE_0000442	Rv2021c	1.14421	1.66926	1.35737	1.21984	2.34265	3.26281	1.03773	1.16082	1.30078	1.11324	2.0423	6.53134	1.1811	-1.00288	1.67011	1.69765	3.68967	9.0228	HigBA2	Antitoxin
BT_Specific_MTBRv_GE_0009652	Rv2022c	1.07633	1.90391	3.49886	1.11083	1.46255	3.86264	1.17875	1.35102	1.78915	1.28666	3.0907	23.5252	1.47857	1.43547	3.81721	3.64434	5.67611	16.8935	HigBA2	Toxin
BT_Specific_MTBRv_GE_0001944	Rv3183	-1.00205	1.84567	6.64721	1.75237	2.18167	8.27312	1.58342	1.74631	1.91353	1.1117	2.01827	12.2921	1.02812	1.27874	1.64682	2.59993	12.0113	16.5094	HigBA3	Antitoxin
BT_Specific_MTBRv_GE_0009064	Rv3182	1.10118	1.76795	4.07576	2.206	2.81635	8.43274	1.33561	1.76238	1.82381	1.05017	2.01871	9.77771	-1.05349	1.15438	1.48896	1.99487	9.31545	12.5721	HigBA3	Toxin
BT_Specific_MTBRv_GE_0001930	Rv0456B	1.08411	1.31903	1.97563	1.33723	1.13373	1.33611	1.41591	2.22894	2.31248	1.07285	1.08916	1.09135	-1.0188	-1.06277	1.00691	1.01186	1.48103	1.50683	MazEF1	Antitoxin
BT_Linker_Specific_MTBRv_GE_0018227	Rv0456A	1.02173	-1.19164	1.51113	-1.19189	-1.17551	1.27384	1.31298	1.39343	1.24323	1.15299	1.31143	2.89139	-1.55337	-1.19814	-1.16199	-1.02266	-1.18343	1.07013	MazEF1	Toxin
BT_Specific_MTBRv_GE_0004311	Rv0298	1.518	1.37951	-1.70272	1.51066	1.40988	1.81293	-1.24292	1.01485	1.36027	1.09116	1.48441	2.01889	1.56534	1.70182	1.6455	1.37337	2.50021	1.26654	MazEF10	Antitoxin
BT_Linker_Specific_MTBRv_GE_0001718	Rv0299	1.47019	-1.06686	-2.34565	1.4566	1.04229	1.65262	-1.38513	-1.38995	-1.23435	1.14061	1.41764	1.6241	-1.2816	1.12522	-1.28723	-1.06026	1.67604	-1.98457	MazEF10	Toxin
BT_Specific_MTBRv_GE_0004750	Rv0660c	1.52128	1.40555	1.89907	1.69301	1.63072	2.23535	-1.68959	-1.39976	-1.35147	-1.03923	-1.11021	1.18768	-1.35794	1.41137	-1.49533	1.19346	1.4488	1.25509	MazEF2	Antitoxin
BT_Specific_MTBRv_GE_0000036	Rv0659c	1.42871	1.01061	1.26877	1.84147	1.79291	1.93522	-1.77638	-1.46175	-1.12929	-1.0308	-1.24128	-1.53041	-1.30964	1.07648	-1.5121	-1.06413	-1.17843	-1.39647	MazEF2	Toxin
BT_Specific_MTBRv_GE_0003098	Rv1103c	1.11027	1.62595	1.97297	1.33789	1.67902	1.99143	1.05325	1.20934	1.30572	1.03484	1.42456	2.80699	1.29522	1.48182	1.90268	1.80358	1.93344	2.50514	MazEF3	Antitoxin
BT_Operon_MTBRv_GE_0040	Rv1102c	1.07688	1.35923	1.38221	1.26778	1.41888	1.60585	1.1409	-1.02527	1.00735	-1.04488	1.40259	2.34794	-1.10251	1.07748	1.14058	1.19808	1.07344	1.63308	MazEF3	Toxin
BT_Linker_Specific_MTBRv_GE_0007808	Rv1494	1.03385	-1.33359	-1.69643	-1.25895	-1.6338	-1.23219	1.25385	1.28184	1.44601	-1.01968	-1.02127	2.23286	1.22339	1.30695	1.34007	1.30566	-1.84999	-1.09638	MazEF4	Antitoxin
BT_Operon_MTBRv_GE_0028	Rv1495	1.06025	-1.16217	-1.36488	-1.10789	-1.30881	1.28567	1.27314	1.62559	1.97996	1.11791	1.35438	4.8497	1.09308	1.14046	1.28166	1.29866	-1.83194	1.15021	MazEF4	Toxin
BT_Linker_Specific_MTBRv_GE_0002934	Rv1943c	1.07745	1.17058	1.08014	-1.39095	-1.37652	-1.54551	-1.04662	-1.38047	-1.17328	1.00629	1.08518	-1.0873	-1.26683	-1.28129	-1.53096	-1.50724	1.05999	-1.1123	MazEF5	Antitoxin
BT_Linker_Specific_MTBRv_GE_0023199	Rv1942c	1.05176	-1.01761	-1.04824	1.05114	-1.31055	-1.2407	-1.06591	-1.35886	-1.23486	1.11641	1.30068	1.78944	-1.23101	-1.09784	-1.49203	-1.25555	-1.07163	1.1698	MazEF5	Toxin
BT_Specific_MTBRv_GE_0000881	Rv1991A	1.05612	1.71429	4.02743	1.0016	1.6044	4.1231	1.21267	2.46629	2.71835	-1.11643	1.13038	4.01166	-1.06528	1.10941	-1.11296	1.06588	9.10325	8.02298	MazEF6	Antitoxin
BT_Specific_MTBRv_GE_0020547	Rv1991c	1.30246	1.43178	3.73509	1.35597	1.53853	3.04771	1.23809	2.84199	3.08474	1.03651	1.71751	5.16916	-1.13955	1.56756	-1.15641	1.43917	4.28777	7.44993	MazEF6	Toxin
BT_Linker_Specific_MTBRv_GE_0005097	Rv2063	1.04532	1.06121	1.01129	1.05731	1.07238	1.45959	2.13018	1.6642	1.35502	1.08194	-1.07857	1.71599	-1.47234	1.09556	-1.54247	-1.03097	1.94612	2.1673	MazEF7	Antitoxin
BT_Operon_MTBRv_GE_0023	Rv2063A	1.14397	1.23973	-1.0768	1.29892	1.44779	1.42576	1.01794	1.20919	1.29403	-1.03083	1.11187	1.8884	-1.3912	1.0981	-1.58484	-1.10435	1.37658	1.11021	MazEF7	Toxin
BT_Specific_MTBRv_GE_0002093	Rv2274A	-1.43811	-1.43659	1.15301	-1.53217	-1.41817	-1.99954	1.2131	1.0205	1.21348	-1.17418	-1.17705	-1.34511	-1.63589	-1.60074	-1.7992	-1.69763	-1.20236	-2.12795	MazEF8	Antitoxin
BT_Operon_MTBRv_GE_0059	Rv2274c	-1.14383	-1.03493	-1.17745	-1.15271	-1.21848	-2.09827	1.00734	-1.57917	-1.4427	-1.1122	-1.11782	1.15924	-1.33981	-1.27812	-1.33944	-1.33087	1.44343	-1.47481	MazEF8	Toxin
BT_Linker_Specific_MTBRv_GE_0024953	Rv2801A	-1.02767	1.18552	1.98823	1.07235	1.26314	2.92461	1.19648	2.4038	2.79759	1.06598	1.41652	12.0322	1.08306	1.06064	1.22763	1.34526	1.41479	3.07425	MazEF9	Antitoxin
BT_Linker_Specific_MTBRv_GE_0000823	Rv2801c	1.12944	1.14077	1.51614	1.1112	1.0612	1.77201	1.07923	1.76137	1.91244	1.06572	1.23362	5.23147	1.00204	-1.022	1.0599	-1.10438	-1.60008	1.3266	MazEF9	Toxin
BT_Linker_Specific_MTBRv_GE_0000561	Rv1960c	1.08485	1.76298	1.89049	1.21864	1.38089	1.89579	-1.06191	-1.51649	1.04982	1.0647	1.69574	3.69634	-1.01032	1.36102	1.0609	1.28943	4.54905	6.72015	ParDE1	Antitoxin
BT_Linker_Specific_MTBRv_GE_0001766	Rv1959c	1.0349	1.33207	1.57139	1.27899	1.06531	1.2887	1.0572	-1.10184	1.35192	1.0771	1.65826	3.40943	-1.00259	-1.05676	-1.16693	-1.15371	3.11955	5.28682	ParDE1	Toxin
BT_Specific_MTBRv_GE_0001386	Rv2142A	1.37944	2.02035	1.43337	1.75323	4.12373	3.11831	-1.05713	2.09996	3.03371	1.06193	1.39818	1.62478	1.42713	1.61802	1.81096	1.77162	4.49848	3.65903	ParDE2	Antitoxin
BT_Specific_MTBRv_GE_0010951	Rv2142c	-1.00423	1.02304	1.21763	1.49784	1.85276	1.90682	1.12426	2.64149	3.72228	1.16743	1.6461	2.31231	1.5647	1.64385	1.83971	1.88358	2.44703	2.51112	ParDE2	Toxin
BT_Linker_Specific_MTBRv_GE_0009054	Rv1247c	1.13287	1.05459	1.22061	1.14886	1.15416	1.48843	1.48681	2.68515	3.1836	1.16032	1.16525	1.63481	1.7198	-1.08891	1.8726	1.0636	1.34239	2.50547	RelBE1	Antitoxin
BT_Operon_MTBRv_GE_0005	Rv1246c	1.21859	1.18916	-2.40236	1.20591	-1.01651	1.01045	1.56466	1.7379	1.06984	1.16764	1.19311	3.70379	1.1635	1.01066	1.24072	1.10877	2.18916	2.79944	RelBE1	Toxin
BT_Linker_Specific_MTBRv_GE_0003168	Rv2865	1.36157	1.55004	2.27938	1.36523	1.38759	2.04123	1.05752	2.51756	2.27381	-1.06229	1.56189	5.1517	-1.39944	-1.1315	-1.01446	1.08188	6.43437	5.14407	RelBE2	Antitoxin
BT_Operon_MTBRv_GE_0051	Rv2866	1.4118	1.52479	2.19383	1.28407	1.85679	2.88849	-1.11218	1.78369	1.80392	1.09725	1.65746	4.16283	1.04054	1.31495	1.14254	1.51152	9.828	6.22415	RelBE2	Toxin
BT_Specific_MTBRv_GE_0018902	Rv3357	1.25128	1.54437	1.32048	1.36545	1.72	2.1315	1.43244	1.56028	1.28706	1.48887	2.81671	6.72462	-1.11974	1.1027	-1.22191	1.03764	2.50597	2.64706	RelBE3	Antitoxin
BT_Specific_MTBRv_GE_0002376	Rv3358	1.15309	1.26452	1.55835	1.25636	1.73449	2.17437	1.43377	1.60684	1.59038	1.38027	2.33294	5.53172	-1.02947	-1.0837	-1.13622	-1.14305	1.81211	2.18769	RelBE3	Toxin
BT_Specific_MTBRv_GE_0010923	Rv2654c	1.07452	-1.01439	-1.01936	-1.12355	-1.08279	-1.18377	1.17019	1.27465	1.46614	1.03673	1.20018	2.3341	1.19542	1.49703	1.6253	2.03122	2.3206	5.62713	UCAT10	Antitoxin
BT_Specific_MTBRv_GE_0002545	Rv2653c	-1.21403	-1.02061	2.35892	-1.28452	-1.93379	1.04568	1.25409	1.15447	1.41038	1.10498	1.24093	2.5233	1.35755	1.47097	1.64549	1.90767	3.0764	8.64463	UCAT10	Toxin
BT_Specific_MTBRv_GE_0001048	Rv3188	1.11704	1.52618	2.83666	1.47586	1.79669	3.64764	1.09437	2.45481	3.10281	1.19755	2.40201	14.5397	1.23632	1.15516	1.67495	2.20875	2.11931	5.56391	UCAT11	Antitoxin
BT_Specific_MTBRv_GE_0006989	Rv3189	1.07686	1.15855	1.33596	1.19497	1.13781	1.90377	1.51004	2.25536	2.62947	1.13629	1.38057	4.78317	-1.16137	1.03629	-1.07192	1.47872	1.92472	3.04246	UCAT11	Toxin
BT_Specific_MTBRv_GE_0008344	Rv0837c	1.13942	1.0318	2.35864	1.3946	1.55648	2.44552	1.51608	2.06582	1.6843	1.06904	1.23307	6.31352	-1.09151	1.05749	-1.01837	1.08313	8.07719	58.8352	UCAT1	Antitoxin
BT_Specific_MTBRv_GE_0003283	Rv0836c	1.04061	1.00995	2.70989	1.18799	1.12765	1.61527	1.90538	2.46107	2.22869	-1.04888	1.00357	3.57806	-1.19993	1.02873	-1.06537	1.13672	3.27356	18.1341	UCAT1	Toxin
BT_Specific_MTBRv_GE_0000035	Rv1044	1.06715	1.30134	2.17825	1.51621	1.614	2.88943	1.95853	2.18944	2.19975	-1.12616	1.03008	2.44472	-1.67172	-1.16578	-1.32571	-1.1776	4.65715	4.73285	UCAT2	Antitoxin
BT_Specific_MTBRv_GE_0000197	Rv1045	1.1723	1.16078	1.4037	2.30861	1.98209	2.86936	1.10965	1.94274	1.65835	1.14828	2.03261	3.15783	-1.32915	1.0302	-1.36249	-1.01654	2.14395	1.73582	UCAT2	Toxin
BT_Specific_MTBRv_GE_0015380	Rv2827c	1.11401	1.10604	-1.1834	1.46024	1.25415	2.70473	1.17077	1.1524	1.0247	1.13453	1.23478	3.91554	-1.35509	1.09399	-1.42318	1.05539	4.46486	5.9348	UCAT3	Antitoxin
BT_Specific_MTBRv_GE_0002693	Rv2826c	1.05392	-1.07039	1.26346	1.18971	1.69155	2.02064	-1.07748	1.17304	1.12158	-1.0362	1.04743	1.42975	-2.04565	1.02885	-2.50763	-1.31071	-1.05604	1.25811	UCAT3	Toxin
BT_Linker_Specific_MTBRv_GE_0000928	Rv0060	-1.19993	-1.44329	-1.21977	-1.19513	-1.48478	-1.91337	-1.00891	-1.08023	-1.1211	-1.16002	-1.24769	-1.95001	-1.17357	-1.41558	-1.34253	-1.59916	1.13974	-1.50069	UCAT4	Antitoxin
BT_Linker_Specific_MTBRv_GE_0025477	Rv0059	-1.37843	-2.96878	-2.50401	-1.62552	-2.09111	-2.81188	1.25212	1.39163	1.1901	1.03037	-1.19133	-2.95002	-2.11139	-2.02735	-2.07644	-2.60672	-3.70312	-3.33307	UCAT4	Toxin
BT_Specific_MTBRv_GE_0001068	Rv0909	1.06892	1.2696	-1.19218	-1.10614	1.17831	1.11122	1.02123	-1.98119	-1.62675	-1.08697	-1.16296	-1.14503	-1.17027	1.00049	-1.10979	-1.10201	1.89795	1.08124	UCAT5	Antitoxin
BT_Specific_MTBRv_GE_0019401	Rv0910	-1.16292	-1.04335	-1.37124	-1.30985	-1.08915	-1.03964	1.0252	-1.76639	-1.48112	-1.13984	-1.3532	-1.88241	-1.18666	-1.10752	-1.33581	-1.27788	-1.21249	-1.50398	UCAT5	Toxin
BT_Specific_MTBRv_GE_0012623	Rv0918	-1.10162	-1.27143	1.27593	-1.00194	-1.08557	-1.55726	2.00286	3.05467	2.56621	-1.14787	-1.08264	1.05239	-1.32151	1.29279	-1.0971	1.43075	-1.36412	1.39864	UCAT6	Antitoxin
BT_Specific_MTBRv_GE_0001231	Rv0919	1.05433	1.05445	-2.85738	1.06159	1.08516	-1.53854	1.47596	1.17341	1.22673	1.04537	1.27073	2.6	1.00918	1.30068	1.06813	1.32111	1.48614	2.48235	UCAT6	Toxin
BT_Specific_MTBRv_GE_0008608	Rv1545	1.02285	-1.10221	1.06523	-1.43753	-1.91889	-3.21462	1.12332	1.84012	2.24651	1.11041	1.04822	-1.44694	-1.61325	-1.70014	-1.79179	-1.90286	-1.59987	-2.08705	UCAT7	Antitoxin
BT_Specific_MTBRv_GE_0001771	Rv1546	1.23491	1.33005	-1.67585	1.07827	1.49266	-1.73321	1.05486	1.43725	1.96402	1.06773	1.0685	-1.43223	-1.37373	-1.14686	-1.56883	-1.43459	-1.07685	-2.01788	UCAT7	Toxin
BT_Specific_MTBRv_GE_0020112	Rv1990c	1.21425	1.65929	2.53151	1.4435	1.90261	2.48339	-1.50645	-1.25175	-1.0726	1.17878	1.84857	7.44501	-1.13126	-1.15421	1.47076	1.75545	6.87332	13.9584	UCAT8	Antitoxin
BT_Specific_MTBRv_GE_0000708	Rv1989c	1.0762	1.22034	-1.22895	1.2331	1.27158	1.62355	1.3788	1.0065	1.00615	1.19278	1.57149	4.54886	-1.02798	-1.0398	1.11693	1.31341	3.44035	6.23012	UCAT8	Toxin
BT_Specific_MTBRv_GE_0002240	Rv2034	1.0843	2.75408	13.7494	1.41906	1.24387	7.98459	-1.03491	1.2298	1.86014	1.41818	5.36436	65.0928	2.97888	3.32945	10.3071	16.1774	38.2064	215.61	UCAT9	Antitoxin
BT_Specific_MTBRv_GE_0001640	Rv2035	1.11354	1.85247	5.24997	1.25494	1.15826	4.33644	1.18692	1.28714	1.5385	1.25969	4.08099	21.5474	1.57724	1.71343	2.28967	4.50649	36.4359	113.276	UCAT9	Toxin
BT_Linker_Specific_MTBRv_GE_0004875	Rv0064A	1.14954	1.19398	1.73867	1.07787	-1.02444	1.03196	1.20733	2.61746	3.5714	-1.08523	-1.13475	-1.06737	2.2665	2.28256	2.20136	2.58687	1.03165	1.72182	VapBC1	Antitoxin
BT_Linker_Specific_MTBRv_GE_0012550	Rv0065	1.23511	-1.02358	1.36277	1.14726	1.27829	1.7627	1.55681	3.05088	3.96933	-1.00313	-1.17952	1.00199	1.74765	1.78295	1.76988	1.82414	1.69755	2.25061	VapBC1	Toxin
BT_Linker_Specific_MTBRv_GE_0000509	Rv1398c	1.36906	1.72711	1.10661	1.87138	2.30587	1.27544	-6.81406	-11.1072	-8.43978	-1.08115	-1.16719	1.06736	-1.23673	1.8412	1.06442	1.62321	3.34287	5.78337	VapBC10	Antitoxin
BT_Operon_MTBRv_GE_0006	Rv1397c	-1.04871	-1.06484	2.22077	1.58196	1.20047	1.66927	-4.34823	-7.27977	-6.5259	-1.18237	-1.24084	1.30301	-2.008	1.03552	-1.85231	-1.06978	2.13615	2.94436	VapBC10	Toxin
BT_Specific_MTBRv_GE_0025247	Rv1560	1.3277	1.71607	1.02194	1.39622	1.80618	1.69149	1.32028	2.48773	2.78539	1.11146	1.57116	2.64129	1.16618	1.85275	1.24153	1.50876	1.45993	1.8358	VapBC11	Antitoxin
BT_Operon_MTBRv_GE_0052	Rv1561	1.23108	1.37981	1.06803	1.34811	1.46066	1.63554	1.11351	2.3037	2.34695	1.08745	1.65923	2.43587	1.30297	1.63475	1.35533	1.5781	1.078	1.35432	VapBC11	Toxin
BT_Linker_Specific_MTBRv_GE_0004965	Rv1721c	1.07735	1.04372	1.16044	1.94074	1.00039	1.54602	1.45022	1.35852	1.23917	1.02369	1.19414	3.22133	1.11863	1.12969	1.31185	1.577	2.65269	3.0937	VapBC12	Antitoxin
BT_Linker_Specific_MTBRv_GE_0012694	Rv1720c	1.10501	-1.27969	1.67389	2.144	-1.11291	1.45981	1.18193	1.34226	1.34461	1.13359	1.40935	2.29764	-1.03237	-1.15663	-1.06655	-1.03084	1.42122	1.82906	VapBC12	Toxin
BT_Specific_MTBRv_GE_0002820	Rv1839c	1.18433	1.28862	-1.12859	1.26999	1.27563	1.02646	1.39432	4.82236	5.01784	1.08787	1.28401	1.71592	1.02666	1.44064	1.17252	1.53244	1.92086	1.49559	VapBC13	Antitoxin
BT_Operon_MTBRv_GE_0008	Rv1838c	1.11618	2.16359	3.84719	1.51952	2.03876	4.21048	1.66543	3.04891	4.07796	1.04859	1.45625	2.87217	1.33621	1.40747	1.69094	1.57941	1.76459	1.95049	VapBC13	Toxin
BT_Specific_MTBRv_GE_0001719	Rv1952	1.09359	1.68745	1.21047	-1.08687	1.42977	1.24903	-1.23758	-1.80004	-1.23904	1.03336	1.0694	2.29834	1.20643	1.3508	1.47723	1.36437	1.15211	1.70612	VapBC14	Antitoxin
BT_Linker_Specific_MTBRv_GE_0000130	Rv1953	-1.2138	-1.21057	1.01135	-1.39709	-1.58536	-1.6997	-1.17687	-2.23041	-1.93079	-1.07026	-1.37993	-1.63511	-1.47523	-1.52457	-1.60836	-1.80176	-3.46122	-1.81	VapBC14	Toxin
BT_Specific_MTBRv_GE_0012565	Rv2009	1.36597	-1.09415	-1.20191	1.50479	-1.11816	1.16233	-1.46622	1.16606	1.01495	1.20728	1.41249	3.75607	1.2394	2.02757	2.47586	2.6454	1.31532	-1.33634	VapBC15	Antitoxin
BT_Linker_Specific_MTBRv_GE_0004573	Rv2010	1.34898	-1.20612	-1.28761	1.60163	-1.03863	1.14418	-1.37841	1.09569	1.07444	1.18994	1.35655	2.75523	1.13256	1.55145	1.5065	1.55906	-1.06315	-1.90459	VapBC15	Toxin
BT_Specific_MTBRv_GE_0021681	Rv2231B	-1.0242	1.07366	1.39584	-1.07477	-1.07516	-1.11036	1.98887	1.59457	1.71103	-1.03001	1.53647	4.86294	1.34111	1.21915	1.30198	1.08375	2.27714	2.99541	VapBC16	Antitoxin
BT_Operon_MTBRv_GE_0060	Rv2231A	-1.06705	1.26056	2.20127	1.00722	1.17009	1.45142	2.02338	1.76229	1.81128	-1.20204	1.01107	1.84458	1.2718	1.2385	1.33667	1.30669	1.90916	2.56852	VapBC16	Toxin
BT_Linker_Specific_MTBRv_GE_0001906	Rv2526	1.25951	1.04357	1.78768	1.3741	-1.0616	1.60258	1.37789	2.45656	2.21687	1.09724	1.98325	5.403	1.26912	1.06178	1.0838	1.30335	1.74652	3.07428	VapBC17	Antitoxin
BT_Linker_Specific_MTBRv_GE_0000820	Rv2527	1.26354	-1.34694	1.33797	1.42644	-1.40248	-1.00028	-1.15672	-1.23284	-1.44128	1.5207	1.70365	2.74878	-1.11799	-1.27857	-1.21034	-1.25943	1.76303	2.47362	VapBC17	Toxin
BT_Specific_MTBRv_GE_0000651	Rv2545	-1.66675	-1.27735	2.39478	-1.07128	-1.39345	-1.04606	1.39465	1.49171	1.1938	-1.09859	-1.3799	-1.61361	-1.08712	-1.28713	-1.02437	-1.11212	-1.462	1.28591	VapBC18	Antitoxin
BT_Operon_MTBRv_GE_0074	Rv2546	-1.02855	-1.16053	-1.56386	1.05805	1.11533	-1.38699	1.09114	1.22508	1.14899	1.11781	1.07714	1.43875	-1.39124	-1.25688	-1.69093	-1.18518	2.81029	1.55098	VapBC18	Toxin
BT_Specific_MTBRv_GE_0002857	Rv2547	1.32334	-1.05005	-1.39717	1.11794	1.6444	1.1864	-1.56665	-1.13677	-1.21624	1.04169	1.2328	1.80294	-1.35148	-1.17699	-1.5542	-1.35115	-1.08681	1.07947	VapBC19	Antitoxin
BT_Operon_MTBRv_GE_0031	Rv2548	1.42264	1.05117	-1.44868	1.19668	1.6888	-1.03879	-1.60352	-1.15042	-1.35937	1.02421	1.25092	1.76119	-1.27907	-1.12154	-1.51926	-1.3283	-1.16087	-1.03076	VapBC19	Toxin
BT_Linker_Specific_MTBRv_GE_0004498	Rv0300	1.25985	-1.39601	-2.91612	1.34424	-1.29604	-1.22013	-1.39962	-1.5889	-1.59088	1.05909	1.28943	1.18285	-1.195	1.03447	-1.58555	-1.27875	-1.1936	-2.92559	VapBC2	Antitoxin
BT_Linker_Specific_MTBRv_GE_0001187	Rv0301	1.09119	-1.93727	-1.60315	1.14366	-1.57054	-1.08619	-1.10409	1.05212	-1.00229	1.20325	1.4193	1.63477	1.00461	1.10632	-1.1204	1.03325	-2.05118	-2.43385	VapBC2	Toxin
BT_Specific_MTBRv_GE_0004748	Rv2550c	-1.43385	-1.02237	1.57575	-1.03991	-1.98928	1.17493	1.69901	3.46562	2.70636	-1.00713	1.02905	-1.01533	-1.71069	-1.20619	-1.8351	-1.31395	-2.30477	-1.15111	VapBC20	Antitoxin
BT_Specific_MTBRv_GE_0004594	Rv2549c	1.0884	1.40282	1.61406	1.31305	1.82041	4.89055	-1.15885	-1.20321	-1.26546	-1.15989	-1.1979	1.32911	-3.67655	-3.51065	-3.56363	-3.50508	-1.04693	1.23595	VapBC20	Toxin
BT_Linker_Specific_MTBRv_GE_0003326	Rv2758c	-1.17274	-1.57541	-1.34117	-1.36989	-1.88363	-2.02469	1.0516	1.09997	1.18768	-1.11731	-1.26048	-1.09471	-1.20135	-1.21548	-1.15599	-1.13535	-1.96581	1.28211	VapBC21	Antitoxin
BT_Specific_MTBRv_GE_0000860	Rv2757c	-1.13026	-1.98856	-1.34479	-1.41313	-2.23369	-1.62588	1.0182	-1.05969	-1.06097	-1.13113	-1.32469	-1.10649	-1.68055	-1.26305	-1.54194	-1.31447	-3.18554	1.02875	VapBC21	Toxin
BT_Specific_MTBRv_GE_0004278	Rv2830c	1.23203	1.11502	1.00668	1.27002	1.34803	1.10032	-1.02236	-1.30364	-1.70243	1.04863	1.3462	2.62138	-1.06307	1.13096	-1.06756	1.19213	5.19019	2.51193	VapBC22	Antitoxin
BT_Operon_MTBRv_GE_0015	Rv2829c	1.04255	-1.0482	1.51248	1.12921	-1.12198	-1.14855	1.10949	-1.63477	-1.8334	-1.10824	-1.04765	1.85124	-1.5421	-1.18178	-1.67818	-1.19833	2.0185	1.95473	VapBC22	Toxin
BT_Specific_MTBRv_GE_0008144	Rv2862A	-1.06776	1.14052	1.76088	1.01752	-1.03929	-1.05792	2.08681	1.49947	1.32608	1.00219	-1.1575	1.28185	-1.23242	1.2267	-1.36963	1.17531	1.97331	2.26209	VapBC23	Antitoxin
BT_Operon_MTBRv_GE_0048	Rv2863	1.15811	1.26982	1.53608	1.11139	1.13949	2.33436	1.66675	1.57375	1.69519	1.08808	-1.15334	1.5061	1.18511	1.13594	1.71982	-1.04962	1.39204	2.16892	VapBC23	Toxin
BT_Specific_MTBRv_GE_0004636	Rv0239	-1.06616	1.06632	1.18815	1.0534	-1.07677	1.45325	-1.14387	-1.38128	-1.65303	-1.11793	-1.26167	-1.92454	-1.30477	-1.22537	-1.65998	-1.37711	-1.31616	-1.96275	VapBC24	Antitoxin
BT_Linker_Specific_MTBRv_GE_0002902	Rv0240	1.12052	1.04003	1.13248	-1.10348	-1.04268	1.51848	1.18495	1.80089	1.56057	1.43027	1.49685	1.42162	1.24218	1.32312	1.0866	1.35501	-1.42681	-1.62881	VapBC24	Toxin
BT_Xhyb_MTBRv_GE_0002783	Rv0277A	1.12074	1.05432	-1.04484	1.40579	1.2488	1.29779	-1.04643	1.28549	1.38098	1.18664	1.83715	2.33402	-1.0551	-1.25915	-1.16791	-1.24865	1.75107	1.48107	VapBC25	Antitoxin
BT_Xhyb_MTBRv_GE_0005176	Rv0277c	1.01547	-1.28973	1.05014	1.40159	1.01673	-1.0329	1.08785	1.43834	1.68798	1.24929	2.03316	2.92344	-1.01082	-1.44261	-1.04997	-1.29439	1.4382	1.37557	VapBC25	Toxin
BT_Specific_MTBRv_GE_0000903	Rv0581	1.28835	1.31907	1.42861	1.09208	1.51052	1.21475	-1.07794	1.41838	1.72449	-1.05982	1.25138	4.0661	-1.03705	1.44579	1.42896	2.09691	2.93435	6.88461	VapBC26	Antitoxin
BT_Specific_MTBRv_GE_0010321	Rv0582	1.09948	-1.06675	1.07175	1.20705	1.70563	1.7908	1.02302	1.28727	1.3239	-1.00605	1.02023	2.25135	-1.40999	-1.46372	-1.33231	-1.29173	1.69902	3.3283	VapBC26	Toxin
BT_Specific_MTBRv_GE_0004161	Rv0599c	1.14671	-1.60317	-1.13034	1.72406	-1.3612	-1.99377	-1.51522	-1.80892	-2.02113	1.07262	1.27026	1.37521	-1.83743	-1.19819	-2.16251	-1.41078	2.30734	-1.27133	VapBC27	Antitoxin
BT_Specific_MTBRv_GE_0000757	Rv0598c	1.29217	-2.12235	-2.34089	1.25798	-1.63238	-4.12937	-1.74773	-4.38289	-4.71248	1.12751	1.12561	-1.53449	-2.88899	-1.70343	-4.57318	-2.36086	-1.29447	-4.10556	VapBC27	Toxin
BT_Specific_MTBRv_GE_0018892	Rv0608	1.11586	-1.02682	1.04265	1.2599	1.70038	2.04467	1.02188	1.17424	1.0095	1.06129	1.32769	2.88432	-1.29359	-1.44401	1.07644	1.14208	2.7358	3.09162	VapBC28	Antitoxin
BT_Operon_MTBRv_GE_0036	Rv0609	1.13002	1.05394	-1.22968	1.57995	2.09341	1.80487	-1.04336	1.17154	1.05511	-1.03683	1.33417	2.3307	-1.37028	-1.63719	-1.22848	-1.15664	2.52834	2.38457	VapBC28	Toxin
BT_Linker_Specific_MTBRv_GE_0011141	Rv0616A	1.15864	1.13189	1.79201	1.4938	1.35509	2.04373	1.06267	1.30033	1.38591	1.22237	2.04889	5.23194	-1.03902	1.41313	1.28739	1.62145	2.43883	1.90994	VapBC29	Antitoxin
BT_Operon_MTBRv_GE_0037	Rv0617	1.14232	1.08846	1.06547	1.63174	1.50697	1.5001	-1.27406	-1.02707	-1.03218	1.10714	1.63428	2.54812	-1.21809	1.236	-1.40435	1.06046	1.31699	-1.14186	VapBC29	Toxin
BT_Specific_MTBRv_GE_0001964	Rv0550c	-1.1331	-1.02384	-1.00898	-1.04169	-1.16713	-1.1107	2.36856	1.98957	1.8409	1.1321	1.37662	2.21628	-1.14376	1.3755	1.09545	-1.04627	1.21218	1.64278	VapBC3	Antitoxin
BT_Linker_Specific_MTBRv_GE_0000148	Rv0549c	1.44757	1.24303	1.19181	1.55691	2.33766	2.32105	-1.01235	2.68839	2.56693	1.29292	1.93325	3.86534	-1.04224	1.2086	-1.39971	-1.07073	1.12961	1.57348	VapBC3	Toxin
BT_Specific_MTBRv_GE_0006966	Rv0623	1.57165	1.70749	1.36066	1.97592	2.65829	3.7583	-1.28549	1.29803	1.31781	-1.01403	1.13839	2.38707	-1.02218	1.40708	1.04665	1.44521	5.14347	8.09131	VapBC30	Antitoxin
BT_Specific_MTBRv_GE_0011291	Rv0624	1.43256	1.39786	2.01126	1.79679	1.58094	3.65019	1.02306	1.88608	1.56932	1.07486	1.13446	1.99658	-1.08821	1.0072	-1.1221	1.02992	2.52916	3.32778	VapBC30	Toxin
BT_Xhyb_MTBRv_GE_0003715	Rv0748	-2.18762	1.11615	-1.36275	1.09677	-1.06714	-1.04314	-1.00433	1.10387	-1.02933	1.31965	1.62455	2.66905	1.02313	-1.11282	-1.00188	-1.07988	1.8578	1.40771	VapBC31	Antitoxin
BT_Operon_MTBRv_GE_0066	Rv0749	1.10961	-1.08311	1.22484	-1.10344	-1.69569	-1.69011	-1.36311	-1.10003	-1.41237	1.21095	1.71568	2.9627	1.22288	1.09216	1.41127	1.28757	1.65857	1.20781	VapBC31	Toxin
BT_Specific_MTBRv_GE_0010390	Rv1113	1.3242	1.2231	-1.3502	1.28356	1.6314	-1.23057	-1.20823	1.217	1.16197	1.01039	1.2209	2.39371	1.27769	-1.06335	1.31385	1.29146	2.14443	1.66589	VapBC32	Antitoxin
BT_Specific_MTBRv_GE_0003399	Rv1114	1.3007	1.10157	-1.57263	1.14923	1.49376	1.0792	-1.18183	1.32222	1.37329	1.03031	1.14364	1.61597	1.23945	-1.20212	1.19395	-1.02519	1.30337	1.25521	VapBC32	Toxin
BT_Specific_MTBRv_GE_0010144	Rv1241	1.19404	1.08761	-1.58075	1.21685	1.42701	1.04413	-1.10504	-1.90222	-1.46211	1.08382	1.30142	-1.0871	-1.17625	-1.51876	-1.41219	-1.72389	-1.65512	-2.66155	VapBC33	Antitoxin
BT_Operon_MTBRv_GE_0027	Rv1242	1.05688	-1.14642	-1.54465	-1.00454	-1.03812	-1.09101	-1.19375	-1.89857	-1.35967	1.17988	1.21421	1.0617	-1.17691	-1.55325	-1.26156	-1.5091	-1.64639	-1.81707	VapBC33	Toxin
BT_Specific_MTBRv_GE_0010162	Rv1740	-1.03109	1.41237	-1.06259	1.12098	1.16359	-2.174	-1.18499	-1.5668	-1.18451	-1.08128	-1.11999	1.69312	-1.3212	-1.61794	-1.21985	-1.58682	4.71145	2.88274	VapBC34	Antitoxin
BT_Operon_MTBRv_GE_0047	Rv1741	1.18813	1.35436	1.01438	1.21294	1.23751	-1.41431	-1.17977	-1.238	-1.16689	-1.04197	-1.03509	1.8061	-1.13915	-1.21602	-1.10113	-1.20026	4.085	3.47885	VapBC34	Toxin
BT_Specific_MTBRv_GE_0000916	Rv1962A	1.07562	-1.05218	-1.02291	-1.00317	-1.03185	1.14823	-1.00971	-1.24775	-1.21467	1.04154	1.1803	3.13829	1.19453	-1.0156	1.38647	1.13532	1.94064	2.57622	VapBC35	Antitoxin
BT_Operon_MTBRv_GE_0043	Rv1962c	-1.15266	1.02068	1.65311	-1.02782	-1.45885	-1.36178	1.25072	1.07011	-1.11016	-1.05002	1.25128	4.94196	1.9985	1.13116	1.8909	1.23275	-1.11286	2.96142	VapBC35	Toxin
BT_Specific_MTBRv_GE_0001213	Rv1982A	1.49948	1.31522	1.3656	1.77637	1.07165	1.20755	-1.1468	-1.13488	-1.38428	1.32444	2.75269	9.40937	1.11802	1.86328	1.84663	2.642	3.46433	6.34064	VapBC36	Antitoxin
BT_Specific_MTBRv_GE_0003999	Rv1982c	1.19385	-1.04064	-1.16955	1.60076	1.05965	-1.01599	-1.18784	-1.22044	-1.54236	1.24011	1.66131	1.8321	-1.29787	-1.03805	-1.48278	-1.13396	-1.94465	1.04715	VapBC36	Toxin
BT_Linker_Specific_MTBRv_GE_0004736	Rv2104c	1.24	1.15932	1.21723	1.0863	-1.07893	1.07182	1.20585	1.77891	1.79448	1.11624	1.80218	3.66566	1.03579	1.41303	1.35366	1.58353	1.54195	2.77422	VapBC37	Antitoxin
BT_Specific_MTBRv_GE_0000689	Rv2103c	1.1533	-1.41014	-1.00965	1.29474	1.04306	1.34099	1.00731	1.60044	1.15288	1.099	1.48534	2.9379	-1.34444	-1.17272	-1.46219	-1.15823	-2.63627	-1.62666	VapBC37	Toxin
BT_Linker_Specific_MTBRv_GE_0000612	Rv2493	1.14129	1.0093	-1.05611	1.22322	-1.05777	1.11632	-1.05632	-1.43234	-1.24278	1.02385	1.33698	1.70833	-1.35934	-1.20945	-1.18389	-1.00639	1.40739	-1.01802	VapBC38	Antitoxin
BT_Operon_MTBRv_GE_0053	Rv2494	1.13972	1.07079	-1.3714	1.15208	1.08121	1.13589	-1.20264	-1.63187	-1.27604	1.21139	1.34884	1.98638	-1.07495	1.08484	-1.02665	1.03735	1.06575	-1.2189	VapBC38	Toxin
BT_Specific_MTBRv_GE_0004721	Rv2530A	1.04849	1.10344	-1.03325	-1.00025	-1.00118	1.02662	1.11011	1.92044	1.96844	-1.09062	-1.27049	-2.5574	1.22125	1.57329	1.16383	1.50432	-2.06423	-1.07425	VapBC39	Antitoxin
BT_Specific_MTBRv_GE_0012990	Rv2530c	1.15846	-1.11359	1.13021	1.22096	-1.20948	1.24531	-1.04405	1.76109	1.55536	1.12818	1.09755	-1.61291	-1.09101	-1.22556	-1.23945	-1.22663	-1.8676	-1.94046	VapBC39	Toxin
BT_Linker_Specific_MTBRv_GE_0000343	Rv0596c	1.2609	1.42696	1.75559	1.41997	1.15286	2.3253	1.26683	1.23349	1.27291	1.21548	1.65181	5.30745	1.16175	1.70452	2.28557	2.73091	6.01157	5.52796	VapBC4	Antitoxin
BT_Operon_MTBRv_GE_0018	Rv0595c	1.06784	1.44317	1.94213	1.12874	1.34852	1.77664	1.79259	2.16246	2.50975	1.05719	1.23392	2.0888	1.05548	1.63011	1.41467	1.78414	3.05688	3.08189	VapBC4	Toxin
BT_Specific_MTBRv_GE_0000408	Rv2595	1.33877	1.28464	-1.4684	1.30974	1.579	-1.01829	-1.04234	1.00058	-1.06372	-1.03427	1.50543	3.1908	-1.43327	1.05495	-1.58385	-1.23211	3.75951	4.10916	VapBC40	Antitoxin
BT_Specific_MTBRv_GE_0001736	Rv2596	1.17052	-1.17213	-1.25129	1.12793	1.38593	1.16118	1.04047	1.69092	1.51062	1.10303	1.34233	2.20083	-1.51626	-1.1382	-1.64917	-1.16526	1.22662	1.2295	VapBC40	Toxin
BT_Linker_Specific_MTBRv_GE_0000959	Rv2601A	1.41609	-1.00686	1.48532	1.54749	-1.18427	1.84574	-1.27405	1.37822	1.07303	1.46209	2.19607	4.84618	-1.13374	1.21388	1.40617	1.89531	9.50365	5.38216	VapBC41	Antitoxin
BT_Operon_MTBRv_GE_0021	Rv2602	1.45893	1.06681	1.32586	1.54501	-1.06094	1.67871	-1.17939	1.20632	-1.09554	1.40559	2.09132	2.76215	-1.25778	1.12897	-1.41766	1.22718	6.39053	3.15431	VapBC41	Toxin
BT_Specific_MTBRv_GE_0000472	Rv2760c	-1.09086	-1.30041	-1.56961	-1.0041	-1.45613	-1.74447	1.03977	1.20045	1.31156	-1.22279	-1.35236	-1.27128	-1.31439	1.12408	-1.32969	1.00132	-1.60814	1.07845	VapBC42	Antitoxin
BT_Specific_MTBRv_GE_0002524	Rv2759c	-1.05649	-1.48022	-1.67826	-1.19327	-1.56605	-1.59359	1.03453	1.22147	1.22174	-1.2342	-1.26516	-1.02285	-1.17048	-1.02515	-1.21944	-1.13746	-1.74102	1.053	VapBC42	Toxin
BT_Linker_Specific_MTBRv_GE_0002001	Rv2871	1.12925	1.12804	2.34879	-1.02122	1.11323	2.92823	1.5052	1.55802	1.44014	1.0877	1.85705	4.16761	1.21387	1.53256	1.38621	1.88969	1.84132	2.48231	VapBC43	Antitoxin
BT_Specific_MTBRv_GE_0010653	Rv2872	1.02401	-1.16296	1.42488	-1.02078	-1.24845	1.4319	1.34468	1.59627	1.58749	1.04252	1.5158	3.45277	1.13397	1.07849	1.00099	1.16163	1.05549	1.21372	VapBC43	Toxin
BT_Linker_Specific_MTBRv_GE_0000339	Rv3321c	1.09786	-1.20557	-2.50058	1.4069	1.16744	-1.40817	-1.11632	-1.6071	-1.54713	-1.05367	-1.06315	-1.35341	-1.49754	-1.18564	-1.67296	-1.61857	1.6463	-1.69398	VapBC44	Antitoxin
BT_Specific_MTBRv_GE_0002232	Rv3320c	1.022	-1.43759	-2.08424	1.21899	-1.09959	-2.11103	-1.22793	-1.55742	-1.93917	-1.08728	-1.16932	-2.20017	-1.78327	-1.20638	-2.24621	-1.46395	-3.58875	-4.47723	VapBC44	Toxin
BT_Specific_MTBRv_GE_0002831	Rv2018	1.20525	1.37246	1.37543	-1.0091	1.22126	1.40449	-1.23414	1.21294	1.12013	1.28988	2.2951	4.14966	1.20952	1.2681	1.27211	1.46577	2.88441	1.91908	VapBC45	Antitoxin
BT_Specific_MTBRv_GE_0002041	Rv2019	1.22554	1.23816	-2.22446	-1.02148	-1.09755	1.76014	1.55117	1.4068	1.52484	1.17718	1.61179	4.39752	1.1693	1.03598	1.36698	1.09387	2.54778	3.10803	VapBC45	Toxin
BT_Specific_MTBRv_GE_0004337	Rv3385c	1.36425	1.45404	-1.38387	-1.1106	1.37704	-1.48874	-1.17369	-3.18569	-2.91729	1.03363	1.11665	1.80938	1.54863	1.42514	1.56914	1.45722	3.31914	1.76885	VapBC46	Antitoxin
BT_Specific_MTBRv_GE_0003913	Rv3384c	1.41037	1.06286	2.13768	1.68734	1.34425	2.60389	-1.23668	1.25671	1.20619	1.03218	1.70261	9.9841	1.0741	-1.00178	1.85214	2.06079	2.33543	2.22449	VapBC46	Toxin
BT_Specific_MTBRv_GE_0019545	Rv3407	1.23275	-1.17067	-1.22009	1.37542	-1.21967	-1.75194	-1.7648	-2.63477	-2.99702	1.01943	1.06061	1.14397	-1.68723	-1.2335	-1.79731	-1.57847	-2.3357	-4.63014	VapBC47	Antitoxin
BT_Linker_Specific_MTBRv_GE_0003896	Rv3408	1.3402	-1.25676	-1.85362	1.48094	-1.02994	-1.67097	-1.82292	-2.2062	-2.61558	1.02458	1.06351	-1.15883	-1.72581	-1.26354	-1.89119	-1.67431	-2.74368	-6.07328	VapBC47	Toxin
BT_Linker_Specific_MTBRv_GE_0002146	Rv3697A	1.27109	1.22118	1.11217	-1.12393	-1.19951	-1.14343	-1.25468	-1.53085	-1.64447	-1.00975	1.10995	1.35804	-1.14858	1.06129	-1.21615	-1.03205	2.90402	2.36119	VapBC48	Antitoxin
BT_Specific_MTBRv_GE_0007232	Rv3697c	1.18087	-1.08227	-1.15981	-1.04627	1.14943	-1.07401	-1.20135	-1.1597	1.04675	-1.01929	1.01299	1.07618	-1.12856	-1.11369	-1.38412	-1.27032	1.02525	1.1828	VapBC48	Toxin
BT_Specific_MTBRv_GE_0002044	Rv3181c	1.293	2.8371	7.34517	1.36119	1.06818	3.82671	3.99397	2.35594	1.69743	-1.73213	-1.39825	1.61298	-1.79984	-1.06254	-2.62703	-1.32988	2.4478	4.45101	VapBC49	Antitoxin
BT_Specific_MTBRv_GE_0008925	Rv3180c	1.15197	1.43286	2.94849	1.35872	1.41756	3.46715	1.10158	2.05417	2.06629	1.06647	1.6247	6.76749	1.06632	1.26882	1.34692	2.38504	-1.02101	2.41846	VapBC49	Toxin
BT_Specific_MTBRv_GE_0005110	Rv0626	1.2624	1.34771	1.25371	1.6682	1.8505	1.57619	-1.01226	1.54567	1.3552	1.02404	1.28183	2.4972	-1.1065	1.0744	1.09258	1.27904	1.51821	1.69084	VapBC5	Antitoxin
BT_Specific_MTBRv_GE_0007201	Rv0627	1.43437	1.42535	1.04454	1.43925	2.15043	2.24764	1.22791	2.00296	1.81797	1.23707	1.6533	2.90576	-1.0622	1.11322	1.01097	1.1918	1.57803	1.65856	VapBC5	Toxin
BT_Specific_MTBRv_GE_0000251	Rv3750c	-1.09822	1.10587	1.23772	1.09355	-1.13287	-1.42764	-1.00627	-1.81371	-1.60847	1.01725	1.28474	1.69137	1.35892	1.13971	1.53142	1.27234	1.7538	2.02474	VapBC50	Antitoxin
BT_Specific_MTBRv_GE_0003492	Rv3749c	-1.13116	-1.16919	-1.16121	1.05344	-1.23451	-1.47119	-1.07701	-1.0795	-1.25787	1.1333	1.23497	1.13567	1.74053	1.33849	1.75435	1.55226	1.64654	1.83631	VapBC50	Toxin
BT_Specific_MTBRv_GE_0001572	Rv0657c	1.11348	1.06654	-1.01681	1.06367	1.18218	1.13924	-1.18297	1.37998	1.49304	1.23027	1.2785	1.5665	1.11586	1.19786	1.05883	1.24274	1.56092	1.00334	VapBC6	Antitoxin
BT_Operon_MTBRv_GE_0063	Rv0656c	-1.22572	-1.33226	1.51532	-1.0401	-1.58413	-1.36676	2.14251	1.66685	1.3658	1.88022	2.30511	2.59062	1.22721	1.57198	1.16759	1.3883	2.02324	3.04451	VapBC6	Toxin
BT_Linker_Specific_MTBRv_GE_0004421	Rv0662c	-1.00616	1.41598	1.55533	1.0229	1.21069	1.5443	-1.17357	-1.03294	1.22987	1.00099	-1.11982	1.32136	1.01227	1.38647	1.15636	1.56491	1.75767	1.13275	VapBC7	Antitoxin
BT_Operon_MTBRv_GE_0020	Rv0661c	-1.25333	1.08335	1.65396	1.55133	-1.00515	2.00373	1.779	2.42775	1.91827	-1.26815	-1.11307	1.77493	-1.63588	-1.02119	-1.86391	-1.26992	1.67346	2.77353	VapBC7	Toxin
BT_Linker_Specific_MTBRv_GE_0004780	Rv0664	1.18518	1.01709	-1.04566	1.35532	1.77971	1.57959	1.07166	1.59989	2.07584	1.01384	-1.11785	-1.69499	1.11224	-1.02602	1.02647	1.16724	1.23824	-1.45285	VapBC8	Antitoxin
BT_Specific_MTBRv_GE_0003493	Rv0665	1.24519	1.10112	1.40669	1.18538	1.50772	2.10917	1.29048	3.01245	3.18072	1.17962	1.06314	-1.25297	1.31153	-1.02659	1.22718	1.0422	1.01625	-1.51926	VapBC8	Toxin
BT_Specific_MTBRv_GE_0002301	Rv0959A	1.14197	-1.17734	1.0261	1.31764	-1.07479	-1.06689	-1.0096	1.82618	2.41272	-1.02368	1.16534	3.14056	-1.32245	-1.15523	-1.29485	-1.43367	2.15225	1.9954	VapBC9	Antitoxin
BT_Linker_Specific_MTBRv_GE_0002057	Rv0960	1.25712	1.06611	1.00278	1.29427	-1.02323	-1.31808	1.05604	1.19079	1.31418	1.06772	1.07139	1.53284	-1.48011	-1.28664	-1.62221	-1.70073	1.93279	1.7512	VapBC9	Toxin

## Sheet: TA_pVAlue
ProbeName	Systematic Name	ETH_6H	ETH_24H	ETH_72H	INH_6H	INH_24H	INH_72H	RIF_4H	RIF_24H	RIF_72H	STR_4H	STR_24H	STR_72H	pH5.2_24H	pH5.2_72H	pH4.8_24H	pH4.8_72H	STRV_24H	STRV_1WK	TA_Loci	TA_Annotation
BT_Specific_MTBRv_GE_0004424	Rv1956	0.0221007	0.00732211	0.00440667	0.205522	0.0146718	0.0047084	0.00780636	0.00448741	0.639658	0.00128344	0.000380746	0.000348775	0.100874	0.755958	0.0028981	0.0612484	0.000976792	8.09379e-05	HigBA1	Antitoxin
BT_Linker_Specific_MTBRv_GE_0001704	Rv1955	0.132194	0.00633415	0.00128771	0.134161	0.0159389	0.0033927	0.38695	0.0387761	0.167987	0.00212029	0.00130781	0.000472619	0.298918	0.931192	0.291246	0.0213926	0.00813693	0.00018953	HigBA1	Toxin
BT_Linker_Specific_MTBRv_GE_0000442	Rv2021c	0.233761	0.00204236	0.0071183	0.012726	0.00444653	0.00137959	0.526268	0.113251	0.0208042	0.0373843	0.000397706	3.76939e-05	0.0976538	0.977557	0.0226211	0.0121781	0.000273497	0.000261358	HigBA2	Antitoxin
BT_Specific_MTBRv_GE_0009652	Rv2022c	0.118397	0.013094	0.00425631	0.455721	0.00817098	0.00677176	0.342512	0.0748847	0.00121706	0.0281111	0.000421719	2.61027e-05	0.00213207	0.118466	0.00218208	0.000604184	0.00273147	0.000613853	HigBA2	Toxin
BT_Specific_MTBRv_GE_0001944	Rv3183	0.872976	0.00554073	0.000768149	0.0228975	0.00974423	0.00388432	0.0151114	0.0133168	0.00015678	0.0579244	0.00619544	0.000278718	0.698018	0.166592	0.0079626	0.00282827	0.00072773	0.000108514	HigBA3	Antitoxin
BT_Specific_MTBRv_GE_0009064	Rv3182	0.138087	0.027641	0.00454423	0.00296633	0.00605785	0.000450974	0.0305191	0.00241798	0.00161941	0.311832	0.000172868	0.000213014	0.128801	0.126523	0.0176072	0.00114289	4.98778e-05	0.000119526	HigBA3	Toxin
BT_Specific_MTBRv_GE_0001930	Rv0456B	0.329878	0.215928	0.0117218	0.00220224	0.161481	0.024021	0.0806622	0.063468	0.0206145	0.417432	0.598442	0.39763	0.952815	0.893552	0.982477	0.972111	0.0365993	0.043376	MazEF1	Antitoxin
BT_Linker_Specific_MTBRv_GE_0018227	Rv0456A	0.571728	0.186967	0.018106	0.211314	0.0142203	0.0363375	0.0554389	0.0100839	0.0128618	0.0367889	0.00491234	0.00154942	0.00367285	0.244685	0.052297	0.58992	0.103232	0.0116202	MazEF1	Toxin
BT_Specific_MTBRv_GE_0004311	Rv0298	0.0171763	0.00038143	0.000724282	0.00315982	0.00173093	0.00161946	0.0333395	0.901526	0.00282112	0.178056	0.00798397	0.00148367	0.0447924	0.0112519	0.0110958	0.0295479	0.00185171	0.0553352	MazEF10	Antitoxin
BT_Linker_Specific_MTBRv_GE_0001718	Rv0299	0.0198786	0.272852	0.00211661	0.141051	0.0108145	0.00121607	0.145103	0.0528865	0.00622708	0.0309454	0.0266503	0.00489146	0.0819013	0.307788	0.122392	0.555868	0.0136499	0.000278156	MazEF10	Toxin
BT_Specific_MTBRv_GE_0004750	Rv0660c	0.022857	0.0129191	0.00922025	0.0167246	0.0763677	0.0248852	0.00545536	0.0227566	0.0346092	0.615317	0.0458646	0.113894	0.328698	0.045431	0.0095912	0.00455744	0.0225448	0.0114619	MazEF2	Antitoxin
BT_Specific_MTBRv_GE_0000036	Rv0659c	0.00545116	0.933923	0.169972	0.00106884	0.0197084	0.0172552	0.000505217	0.0164089	0.050812	0.729263	0.0299344	0.000283032	0.0958604	0.686248	0.0579943	0.504653	0.00350622	0.00106062	MazEF2	Toxin
BT_Specific_MTBRv_GE_0003098	Rv1103c	0.157038	0.0102801	0.000680674	0.0148441	0.0119594	0.00282208	0.14909	0.0833445	0.018944	0.422088	0.00847634	0.00163479	0.0898705	0.0603938	0.0230586	0.0253015	0.00131136	0.00107185	MazEF3	Antitoxin
BT_Operon_MTBRv_GE_0040	Rv1102c	0.559987	0.00914419	0.0060776	0.0718392	0.00535062	0.00145349	0.0398086	0.410283	0.692752	0.115919	0.000105195	0.000298069	0.46683	0.094209	0.0579783	0.0477063	0.167285	0.00340235	MazEF3	Toxin
BT_Linker_Specific_MTBRv_GE_0007808	Rv1494	0.72032	0.0091799	0.00289112	0.0738207	0.00135106	0.117233	0.122687	0.0282779	0.00879709	0.76834	0.693603	0.00379274	0.26234	0.291562	0.150889	0.122727	0.00014167	0.0157468	MazEF4	Antitoxin
BT_Operon_MTBRv_GE_0028	Rv1495	0.416196	0.176357	0.0265686	0.144243	0.00757363	0.0600218	0.0320334	0.00431129	0.00560974	0.0248758	0.00136601	0.000455943	0.37613	0.401608	0.082582	0.05891	0.00753316	0.0231466	MazEF4	Toxin
BT_Linker_Specific_MTBRv_GE_0002934	Rv1943c	0.247277	0.428035	0.205799	0.00275523	0.0505221	0.0261948	0.36975	0.0905472	0.00206722	0.862262	0.261564	0.212375	0.118627	0.151318	0.0323717	0.0821186	0.278843	0.00224966	MazEF5	Antitoxin
BT_Linker_Specific_MTBRv_GE_0023199	Rv1942c	0.154861	0.0502081	0.0136269	0.472952	0.0184904	0.0508653	0.0341213	0.0164645	0.025688	0.0108045	0.00523613	4.78692e-05	0.00654621	0.105923	0.00429809	0.0166954	0.21986	0.0491554	MazEF5	Toxin
BT_Specific_MTBRv_GE_0000881	Rv1991A	0.242706	0.00185785	0.000313379	0.990311	0.0156537	0.00292386	0.107207	0.00307475	0.00171891	0.0747425	0.0835204	0.00153252	0.658998	0.582442	0.494494	0.693319	2.44608e-05	7.57322e-05	MazEF6	Antitoxin
BT_Specific_MTBRv_GE_0020547	Rv1991c	0.0262822	0.018117	0.00103926	0.000943865	0.00654026	0.00636727	0.0205626	0.00394176	0.00134915	0.593164	0.00261482	9.24345e-05	0.169801	0.0312456	0.218439	0.0438265	2.35306e-05	0.00029154	MazEF6	Toxin
BT_Linker_Specific_MTBRv_GE_0005097	Rv2063	0.741134	0.769837	0.951576	0.524359	0.392907	0.0114978	0.000487367	0.140806	0.00516133	0.587353	0.657284	0.113594	0.0363741	0.700553	0.0678751	0.743375	0.0123493	0.00655901	MazEF7	Antitoxin
BT_Operon_MTBRv_GE_0023	Rv2063A	0.123115	0.00395825	0.254019	0.0919329	0.0838412	0.152002	0.396704	0.0146046	0.00806854	0.612394	0.211202	0.011202	0.00679569	0.179296	0.00263635	0.216349	0.0092554	0.0210737	MazEF7	Toxin
BT_Specific_MTBRv_GE_0002093	Rv2274A	0.0260478	0.0722871	0.27379	0.0335227	0.098351	0.0288771	0.000198248	0.909982	0.00519876	0.0721079	0.0122255	0.0506767	0.0452177	0.0192472	0.00395479	0.000745144	0.00319804	0.00148009	MazEF8	Antitoxin
BT_Operon_MTBRv_GE_0059	Rv2274c	0.265683	0.582776	0.0768839	0.031633	0.368525	0.0958642	0.900233	0.032751	0.044174	0.14264	0.509442	0.368148	0.0349	0.115225	0.0155359	0.00848675	0.011184	0.0213249	MazEF8	Toxin
BT_Linker_Specific_MTBRv_GE_0024953	Rv2801A	0.875916	0.0172313	0.00899409	0.285104	0.0433984	0.00512657	0.0363955	0.00755241	0.00442776	0.568013	0.00404379	0.000191867	0.590659	0.728431	0.211086	0.241959	0.0942178	0.00188859	MazEF9	Antitoxin
BT_Linker_Specific_MTBRv_GE_0000823	Rv2801c	0.0489613	0.0654136	0.0194016	0.0326676	0.320163	0.00744609	0.429825	0.00733833	0.000177023	0.0567251	0.100731	0.00229388	0.981038	0.885277	0.711684	0.40462	0.00276794	0.011411	MazEF9	Toxin
BT_Linker_Specific_MTBRv_GE_0000561	Rv1960c	0.396899	0.0159045	0.0113498	0.0361013	0.0362622	0.00153406	0.687595	0.0804309	0.673714	0.481054	0.0209109	0.00241966	0.92111	0.0545205	0.573679	0.0783913	0.000644707	0.00055744	ParDE1	Antitoxin
BT_Linker_Specific_MTBRv_GE_0001766	Rv1959c	0.21174	0.00544906	0.00247095	0.0144037	0.172061	0.00496789	0.180474	0.33556	0.0492683	0.0767797	2.94902e-05	0.000694691	0.95863	0.663263	0.100173	0.115856	0.00489901	0.000222518	ParDE1	Toxin
BT_Specific_MTBRv_GE_0001386	Rv2142A	0.00369266	0.00475269	0.0229602	0.00376374	0.00195476	0.000945242	0.612987	0.0115043	0.00158913	0.186938	0.011294	0.00582329	0.0439542	0.00011919	0.00107061	5.90179e-05	9.32144e-05	0.0017579	ParDE2	Antitoxin
BT_Specific_MTBRv_GE_0010951	Rv2142c	0.93005	0.722202	0.0454584	0.00136761	0.00813904	0.0173416	0.000638259	0.00113828	0.000120693	0.122439	0.00516394	0.000931555	0.0762073	0.114498	0.0417943	0.0521465	0.00219389	0.00135631	ParDE2	Toxin
BT_Linker_Specific_MTBRv_GE_0009054	Rv1247c	0.128872	0.455466	0.0515636	0.118846	0.0469574	0.024545	0.00101799	0.00722629	0.000300966	0.0284275	0.142518	0.00855662	0.0213995	0.69593	0.000200895	0.167989	0.00104453	0.00279909	RelBE1	Antitoxin
BT_Operon_MTBRv_GE_0005	Rv1246c	0.0818088	0.0639436	0.00540875	0.238634	0.329094	0.775636	0.0401899	0.00675789	0.31846	0.468682	0.0136974	0.000976864	0.044072	0.928591	0.0234604	0.111745	0.0032759	0.000219976	RelBE1	Toxin
BT_Linker_Specific_MTBRv_GE_0003168	Rv2865	0.0181286	0.0129832	0.00440887	0.00991909	0.096112	0.00907794	0.469181	0.000724645	0.00199731	0.339811	0.0470995	0.0050197	0.393077	0.709504	0.968592	0.817767	0.000198899	0.000877104	RelBE2	Antitoxin
BT_Operon_MTBRv_GE_0051	Rv2866	0.00952383	0.00120519	1.26264e-05	0.0223296	0.000954425	0.00105077	0.173182	0.00344657	0.00322979	0.181315	0.00879964	0.000698652	0.789166	0.141125	0.492092	0.0721064	6.86606e-05	0.000262958	RelBE2	Toxin
BT_Specific_MTBRv_GE_0018902	Rv3357	0.129059	0.0202313	0.0526788	0.0201415	0.0220849	0.00293435	0.044246	0.0831319	0.0266994	0.00301643	0.00922548	0.004668	0.623179	0.626231	0.379232	0.651402	2.72041e-05	0.00176961	RelBE3	Antitoxin
BT_Specific_MTBRv_GE_0002376	Rv3358	0.0150364	0.0559689	0.0460464	0.0322318	0.0152203	0.00389853	0.011765	0.108566	0.0102593	0.00169288	0.0178244	0.00564296	0.632908	0.485651	0.0172835	0.101972	0.00127189	0.00828377	RelBE3	Toxin
BT_Specific_MTBRv_GE_0010923	Rv2654c	0.407839	0.846968	0.765418	0.246372	0.117806	0.0034731	0.289131	0.193045	0.0117562	0.659649	0.177641	0.0141918	0.189639	0.128863	0.0657272	0.0226049	0.00506091	0.000454938	Unch10ab	Antitoxin
BT_Specific_MTBRv_GE_0002545	Rv2653c	0.11931	0.878161	0.0229964	0.149996	0.00250922	0.345793	0.00227615	0.702775	0.0185262	0.0837057	0.343912	0.0291175	0.162531	0.270447	0.0895265	0.0572013	0.000537728	5.99616e-06	Unch10ab	Toxin
BT_Specific_MTBRv_GE_0001048	Rv3188	0.0991796	0.0051134	0.000351613	0.191756	0.0036179	0.00082975	0.666389	0.00432856	0.00247321	0.0654108	0.0028276	0.000164883	0.183329	0.00830972	0.000716602	0.000399124	0.0105708	0.000711828	Unch11ab	Antitoxin
BT_Specific_MTBRv_GE_0006989	Rv3189	0.72892	0.0436881	0.0157164	0.0719915	0.00826212	0.0322144	0.0110579	0.0142605	0.00852724	0.38986	0.000435096	0.0010941	0.453424	0.82872	0.597491	0.0968779	0.083689	0.000222768	Unch11ab	Toxin
BT_Specific_MTBRv_GE_0008344	Rv0837c	0.0443365	0.568213	0.0144818	0.121556	0.0229953	0.0034793	0.0151482	0.0185424	0.00860493	0.660873	0.423805	0.0182362	0.625344	0.823316	0.911898	0.660057	8.25973e-05	6.94414e-06	Unch1ab	Antitoxin
BT_Specific_MTBRv_GE_0003283	Rv0836c	0.553182	0.899654	0.040438	0.352461	0.375741	0.00366038	0.0251733	0.044644	0.0236808	0.783944	0.989393	0.0337447	0.559228	0.929389	0.84267	0.680271	0.0175193	0.000416091	Unch1ab	Toxin
BT_Specific_MTBRv_GE_0000035	Rv1044	0.591438	0.429015	0.129896	0.0854402	0.0286112	0.00760602	0.0654079	0.0352766	0.00125304	0.462529	0.89814	0.066851	0.203454	0.711495	0.456087	0.633721	0.00728449	0.00197053	Unch2ab	Antitoxin
BT_Specific_MTBRv_GE_0000197	Rv1045	0.0251954	0.0841507	0.0378983	0.000735626	0.00661648	0.00279375	0.0343795	0.0108316	0.00830753	0.0223085	0.0137668	0.00716739	0.0604022	0.729316	0.0622505	0.791351	0.00939403	5.93662e-05	Unch2ab	Toxin
BT_Specific_MTBRv_GE_0015380	Rv2827c	0.170334	0.161536	0.111651	0.0608638	0.0767738	0.00319223	0.255425	0.11191	0.471633	0.525215	0.0432164	0.000707466	0.004631	0.453929	0.00744638	0.676564	0.000716748	0.000541863	Unch3ab	Antitoxin
BT_Specific_MTBRv_GE_0002693	Rv2826c	0.520693	0.361898	0.0632139	0.177657	0.00789852	0.000572097	0.141772	0.00973625	0.00548603	0.476322	0.0520152	0.0106396	0.00304503	0.813281	0.000224483	0.0280262	0.576899	0.0106752	Unch3ab	Toxin
BT_Linker_Specific_MTBRv_GE_0000928	Rv0060	0.00982509	0.0192004	0.0292378	0.0963796	0.0018267	0.00455482	0.95652	0.586411	0.202975	0.0623736	0.00473057	0.00070731	0.25047	0.00093977	0.00688885	0.000558943	0.261731	0.003316	Unch4ab	Antitoxin
BT_Linker_Specific_MTBRv_GE_0025477	Rv0059	0.00866221	0.000257423	0.00771184	0.000417209	0.0180148	0.0108	0.0327313	0.00329915	0.00304816	0.226573	0.00242562	4.00373e-05	0.0307061	0.00411036	0.00793611	0.00182276	0.00058387	0.00111758	Unch4ab	Toxin
BT_Specific_MTBRv_GE_0001068	Rv0909	0.260377	0.0733529	0.126488	0.027995	0.0470297	0.0268583	0.670986	0.00405264	0.00795672	0.135697	0.0739592	0.0193695	0.0192572	0.989716	0.240846	0.103918	0.000699849	0.444783	Unch5ab	Antitoxin
BT_Specific_MTBRv_GE_0019401	Rv0910	0.0329183	0.241308	0.0163892	0.0192399	0.123657	0.490369	0.70006	0.00857417	0.000396927	0.0185361	0.00190221	0.00156262	0.145318	0.13424	0.0394549	0.00831667	0.0291993	0.000355748	Unch5ab	Toxin
BT_Specific_MTBRv_GE_0012623	Rv0918	0.373316	0.266823	0.248679	0.992088	0.162497	0.065949	0.00609576	0.00958401	0.00288485	0.506483	0.562786	0.741083	0.660188	0.670155	0.862989	0.567816	0.446974	0.0220179	Unch6ab	Antitoxin
BT_Specific_MTBRv_GE_0001231	Rv0919	0.370423	0.678198	0.000708365	0.291338	0.0636478	0.0255179	0.0447406	0.00844003	0.0390751	0.704904	0.023568	0.000778991	0.852579	0.0985975	0.242149	0.000516744	0.0141623	0.000248625	Unch6ab	Toxin
BT_Specific_MTBRv_GE_0008608	Rv1545	0.371065	0.0430425	0.109531	0.0198111	0.00436589	0.00356587	0.190945	0.00267396	0.00102867	0.0169828	0.28154	0.0178359	0.00340476	0.000809044	0.00419194	0.00211655	0.0107712	0.0010463	Unch7ab	Antitoxin
BT_Specific_MTBRv_GE_0001771	Rv1546	0.0930804	0.0160705	0.00765933	0.37014	0.0093285	0.0216056	0.357184	0.0724648	0.00499158	0.248362	0.264872	0.0297405	0.0337687	0.146852	0.000333775	0.00532912	0.0313988	0.00029615	Unch7ab	Toxin
BT_Specific_MTBRv_GE_0020112	Rv1990c	0.00941882	0.00176058	0.000109845	0.0111052	0.0156946	0.00978733	0.423836	0.174455	0.481545	0.196917	0.00356507	0.000503532	0.0646065	0.366624	0.00403075	0.00269005	0.000969024	4.05695e-05	Unch8ab	Antitoxin
BT_Specific_MTBRv_GE_0000708	Rv1989c	0.586957	0.13568	0.0649583	0.0161188	0.0281603	0.0730736	0.0150208	0.930449	0.920369	0.0523965	0.00275504	0.000330056	0.659662	0.713459	0.209307	0.0366193	0.00363358	0.000784745	Unch8ab	Toxin
BT_Specific_MTBRv_GE_0002240	Rv2034	0.624282	0.0129686	0.00118105	0.172264	0.305244	0.0153696	0.621207	0.304058	0.00210491	0.0569892	0.00035871	5.22406e-05	0.00514666	0.0325583	0.00259253	0.000472247	0.000245133	9.70302e-06	Unch9ab	Antitoxin
BT_Specific_MTBRv_GE_0001640	Rv2035	0.136395	0.0087148	0.000178808	0.0275738	0.115576	0.000609664	0.126583	0.0861201	0.0134073	0.0152779	0.00486768	0.00125445	0.00142439	0.12609	0.00202058	0.00491707	0.000276399	1.57218e-05	Unch9ab	Toxin
BT_Linker_Specific_MTBRv_GE_0004875	Rv0064A	0.205327	0.00363138	0.00416891	0.112377	0.769359	0.612403	0.0850868	0.00512549	0.000336337	0.11195	0.0285346	0.1054	0.0144965	0.054116	0.00834671	0.00617286	0.00815827	0.00514323	VapBC1	Antitoxin
BT_Linker_Specific_MTBRv_GE_0012550	Rv0065	0.145197	0.353429	0.017453	0.215965	0.0320637	0.00248605	0.0439736	0.000336313	0.000352406	0.963224	0.00440622	0.958841	0.00812083	0.119622	0.00352992	0.00309145	0.00301734	0.00218769	VapBC1	Toxin
BT_Linker_Specific_MTBRv_GE_0000509	Rv1398c	0.000652828	0.00828151	0.192799	0.00552119	0.00661412	0.16273	0.001516	0.00144342	0.000960277	0.281454	0.075399	0.0933163	0.0373333	0.0356802	0.020779	0.0026936	0.00161371	0.000800725	VapBC10	Antitoxin
BT_Operon_MTBRv_GE_0006	Rv1397c	0.316768	0.68848	0.0415549	0.0201273	0.0401099	0.132043	0.00225224	0.000367593	2.99346e-05	0.0462122	0.00952342	0.0507974	0.137746	0.7149	0.0760534	0.457977	0.00413638	0.000311549	VapBC10	Toxin
BT_Specific_MTBRv_GE_0025247	Rv1560	0.00779224	0.00173392	0.712471	0.0238632	0.00504204	0.00456597	0.0186786	0.00194388	0.000262908	0.0699085	0.012553	0.00497776	0.242782	0.0144041	0.0659461	0.0314525	0.000597963	0.00278706	VapBC11	Antitoxin
BT_Operon_MTBRv_GE_0052	Rv1561	0.0937426	0.000156073	0.344933	0.00856653	0.00910904	0.0119744	0.161779	0.0015807	0.0002148	0.149317	0.00553997	0.00300735	0.072723	0.0317666	0.0470128	0.0402337	0.0670672	0.00560894	VapBC11	Toxin
BT_Linker_Specific_MTBRv_GE_0004965	Rv1721c	0.161682	0.467083	0.120965	0.00227662	0.993383	0.0129105	0.0641622	0.0446671	0.00352025	0.439436	0.00529849	0.00103464	0.579239	0.497738	0.176476	0.0853372	0.000622453	0.000815902	VapBC12	Antitoxin
BT_Linker_Specific_MTBRv_GE_0012694	Rv1720c	0.0289269	0.0470052	0.0698683	0.0152045	0.147114	0.0300815	0.121118	0.255033	0.0222557	0.166922	0.000754407	0.00109908	0.84318	0.413947	0.646067	0.852466	0.0140783	0.000931441	VapBC12	Toxin
BT_Specific_MTBRv_GE_0002820	Rv1839c	0.0406788	0.00590817	0.116961	0.334766	0.0141497	0.638724	0.0209681	0.00371119	4.20222e-05	0.0643628	0.00221835	0.00154018	0.842869	0.109589	0.296701	0.0816291	0.000276344	2.65273e-05	VapBC13	Antitoxin
BT_Operon_MTBRv_GE_0008	Rv1838c	0.388931	0.000945789	0.00111556	0.0210198	0.0134711	0.00192396	0.0137615	0.00128425	0.000115856	0.785051	0.000587365	5.29672e-05	0.106318	0.0819057	0.0202116	0.0366982	0.00263676	0.0020926	VapBC13	Toxin
BT_Specific_MTBRv_GE_0001719	Rv1952	0.0666549	0.00168152	0.00820593	0.240035	0.0228756	0.060495	0.253232	0.00932196	0.0572288	0.335777	0.4799	0.00604518	0.0818421	0.0640909	0.0186402	0.00123887	0.0741977	0.000404947	VapBC14	Antitoxin
BT_Linker_Specific_MTBRv_GE_0000130	Rv1953	0.0819152	0.0798216	0.889269	0.0145155	0.000644281	0.00401209	0.0301738	0.0119794	0.0149048	0.071277	0.0404097	0.012114	0.0249288	0.0235344	0.00732724	0.0122029	0.000121609	0.00600327	VapBC14	Toxin
BT_Specific_MTBRv_GE_0012565	Rv2009	0.0325437	0.313049	0.110235	0.178081	0.0701843	0.0622572	0.261823	0.412399	0.854739	0.0247627	0.0010242	0.00170597	0.0520257	0.079835	0.00327627	0.00392385	0.0761509	0.0653	VapBC15	Antitoxin
BT_Linker_Specific_MTBRv_GE_0004573	Rv2010	0.0299748	0.140811	0.094848	0.0878598	0.529062	0.0504716	0.279358	0.719503	0.677459	0.0326014	0.0205389	0.00110255	0.190291	0.171514	0.0407695	0.0108672	0.574085	0.0229849	VapBC15	Toxin
BT_Specific_MTBRv_GE_0021681	Rv2231B	0.610006	0.0149922	0.0064715	0.397456	0.165216	0.0282078	0.00228858	0.0198722	0.00244586	0.519557	0.0459762	0.00563261	0.0151852	0.153058	0.0134068	0.52536	0.00713534	0.000370558	VapBC16	Antitoxin
BT_Operon_MTBRv_GE_0060	Rv2231A	0.128356	0.205375	0.00908497	0.864209	0.0392178	0.0220699	0.00409685	0.0873685	0.000287204	0.0256428	0.938725	0.0563808	0.180848	0.50155	0.13628	0.185559	0.0107243	0.00490933	VapBC16	Toxin
BT_Linker_Specific_MTBRv_GE_0001906	Rv2526	0.156987	0.448715	0.00731695	0.134024	0.516824	0.0489208	0.000358204	0.00396178	0.00426979	0.173987	0.01183	0.00242463	0.413385	0.403689	0.0600119	0.0159094	0.00161087	0.000864423	VapBC17	Antitoxin
BT_Linker_Specific_MTBRv_GE_0000820	Rv2527	0.036338	0.0170015	0.017996	0.0278387	0.0241437	0.996088	0.234618	0.0885475	0.0113636	0.0696671	0.00132419	0.00136465	0.425672	0.0391147	0.103753	0.046753	0.000246949	0.00218961	VapBC17	Toxin
BT_Specific_MTBRv_GE_0000651	Rv2545	0.0135978	0.282429	0.0378665	0.493746	0.0399416	0.592806	0.0142234	0.275677	0.0915171	0.539524	0.082785	0.0480065	0.562597	0.423726	0.892457	0.524035	0.0175976	0.17274	VapBC18	Antitoxin
BT_Operon_MTBRv_GE_0074	Rv2546	0.660398	0.222742	0.0286392	0.479618	0.294748	0.124587	0.100059	0.313795	0.0529063	0.0750881	0.636353	0.133384	0.052795	0.307945	0.0930795	0.442537	0.00118762	0.00348075	VapBC18	Toxin
BT_Specific_MTBRv_GE_0002857	Rv2547	0.00858334	0.247883	0.0181375	0.0284569	0.0659247	0.265655	0.0292643	0.245875	0.106416	0.107292	0.0133922	0.00952433	0.0107944	0.143601	0.00700769	0.0151235	0.081719	0.0385621	VapBC19	Antitoxin
BT_Operon_MTBRv_GE_0031	Rv2548	0.0151459	0.439977	0.0149381	0.0443663	0.0326711	0.701611	0.0138952	0.150241	0.0200268	0.470781	0.00448019	0.0028026	0.00173704	0.156175	0.0153864	0.0195668	0.0331668	0.344848	VapBC19	Toxin
BT_Linker_Specific_MTBRv_GE_0004498	Rv0300	0.066298	0.0191918	0.00202575	0.0147404	0.0247119	0.0146397	0.0066073	0.0448252	0.0212175	0.209897	0.0307176	0.00867399	0.00837871	0.778216	0.00591861	0.0163928	0.00266749	0.00136487	VapBC2	Antitoxin
BT_Linker_Specific_MTBRv_GE_0001187	Rv0301	0.520912	0.00731115	0.0149405	0.0711802	0.0211506	0.575739	0.0767214	0.58998	0.939725	0.0031283	0.0305331	0.00985581	0.901192	0.287252	0.167528	0.100397	0.000681042	0.000246201	VapBC2	Toxin
BT_Specific_MTBRv_GE_0004748	Rv2550c	0.032282	0.826928	0.0372283	0.516911	0.00361955	0.403427	0.0511591	0.00274181	0.00194863	0.915649	0.88609	0.934246	0.044226	0.414856	0.0240688	0.177773	0.0328317	0.145424	VapBC20	Antitoxin
BT_Specific_MTBRv_GE_0004594	Rv2549c	0.0180415	0.0352125	0.0146988	0.0117792	0.123596	0.00850434	0.061215	0.00239483	0.00111687	0.00023048	0.0274956	0.0420686	0.00200704	0.00404107	0.00259933	0.00457668	0.611138	0.00237731	VapBC20	Toxin
BT_Linker_Specific_MTBRv_GE_0003326	Rv2758c	0.0197407	0.0132358	0.0430485	0.189776	0.0274453	0.0227529	0.617751	0.301844	0.107791	0.159859	0.088396	0.384539	0.155973	0.207636	0.245298	0.313634	0.00617077	0.0315843	VapBC21	Antitoxin
BT_Specific_MTBRv_GE_0000860	Rv2757c	0.0655735	0.00802808	0.109522	0.00972967	0.000476034	0.0264805	0.504149	0.618419	0.279366	0.0849757	0.0402672	0.305552	0.00566431	0.117958	0.014022	0.0594839	0.00748169	0.29719	VapBC21	Toxin
BT_Specific_MTBRv_GE_0004278	Rv2830c	0.106212	0.374957	0.910818	0.0633173	0.0754768	0.0850755	0.81164	0.0500323	0.0125455	0.461018	0.00225882	0.000653658	0.63877	0.438472	0.635935	0.304317	0.00380214	0.000221942	VapBC22	Antitoxin
BT_Operon_MTBRv_GE_0015	Rv2829c	0.0896258	0.591521	0.0291326	0.184496	0.0300462	0.336641	0.331085	0.03942	0.0087264	0.182169	0.541344	0.0063394	0.176286	0.25851	0.00577228	0.0471698	0.0045647	0.00235143	VapBC22	Toxin
BT_Specific_MTBRv_GE_0008144	Rv2862A	0.354568	0.543339	0.0336305	0.664729	0.0768334	0.172159	0.00917446	0.15754	0.00579044	0.981588	0.450067	0.280404	0.409807	0.505889	0.288939	0.5315	0.141718	0.00139069	VapBC23	Antitoxin
BT_Operon_MTBRv_GE_0048	Rv2863	0.0893612	0.220625	0.0830404	0.541295	0.204917	0.0129311	0.0177584	0.179395	0.00267457	0.439971	0.0926094	0.0547344	0.736833	0.654227	0.10296	0.830159	0.112069	0.000264395	VapBC23	Toxin
BT_Specific_MTBRv_GE_0004636	Rv0239	0.0665736	0.393945	0.113479	0.0673543	0.0651217	0.00488425	0.0329157	0.00454923	0.000189108	0.0632509	0.00741143	0.00197918	0.0045718	0.00121417	0.000431613	0.0113809	0.017758	0.00309754	VapBC24	Antitoxin
BT_Linker_Specific_MTBRv_GE_0002902	Rv0240	0.296359	0.560835	0.0468411	0.00337226	0.679615	0.0214345	0.0045341	0.0130045	0.000213384	0.0106362	0.00260118	0.00494083	0.0961676	0.0470903	0.351645	0.0253483	0.012667	6.66872e-05	VapBC24	Toxin
BT_Xhyb_MTBRv_GE_0002783	Rv0277A	0.400044	0.417618	0.429198	0.00281348	0.00598788	0.0208045	0.793741	0.0980962	0.0298113	0.00312772	0.0105868	0.0032235	0.20842	0.00974903	0.0337811	0.00365615	0.0107512	0.0139507	VapBC25	Antitoxin
BT_Xhyb_MTBRv_GE_0005176	Rv0277c	0.858879	0.0419461	0.596606	0.00293137	0.851364	0.787875	0.53477	0.135994	0.0374605	0.0521129	0.0194134	0.00597622	0.921407	0.0432129	0.682178	0.0809418	0.0330328	0.0294724	VapBC25	Toxin
BT_Specific_MTBRv_GE_0000903	Rv0581	0.0929805	0.0956929	0.0170759	0.30458	0.0884426	0.172615	0.48175	0.0224675	0.000346861	0.453447	0.100558	0.0039935	0.573049	0.0185413	0.0272165	0.00508974	0.00132058	0.00325013	VapBC26	Antitoxin
BT_Specific_MTBRv_GE_0010321	Rv0582	0.00932291	0.36042	0.106667	0.149472	0.042441	0.0249894	0.730752	0.00679461	0.00888611	0.856698	0.129446	0.000588253	0.0509564	0.0106002	0.0214945	0.0225429	0.00364258	9.21489e-07	VapBC26	Toxin
BT_Specific_MTBRv_GE_0004161	Rv0599c	0.221393	0.0409117	0.377194	0.0402145	0.0220173	0.0147164	0.00643267	0.0244334	0.00907536	0.350186	0.111956	0.0796814	0.0140001	0.179811	0.0082591	0.0370336	0.00659335	0.0208331	VapBC27	Antitoxin
BT_Specific_MTBRv_GE_0000757	Rv0598c	0.175756	0.0188269	0.0152571	0.035401	0.013006	0.0039534	0.00596363	0.00439594	0.00435801	0.0978868	0.16532	0.0113915	0.000562456	0.252345	0.00300033	0.00202875	0.000376985	0.000100826	VapBC27	Toxin
BT_Specific_MTBRv_GE_0018892	Rv0608	0.0112098	0.00241997	0.00363742	0.100543	0.0231017	0.0123005	0.772346	0.0299161	0.531306	0.276842	0.00297262	0.00071834	0.0167403	0.0268358	0.354967	0.0276419	0.000974212	0.000382875	VapBC28	Antitoxin
BT_Operon_MTBRv_GE_0036	Rv0609	0.000529091	0.45932	0.00941186	0.257936	0.00926332	0.0136505	0.306782	0.0744739	0.199602	0.357719	0.00430395	0.00162773	0.0176848	0.0583961	0.0358039	0.0571797	0.00173304	0.00585918	VapBC28	Toxin
BT_Linker_Specific_MTBRv_GE_0011141	Rv0616A	0.0821927	0.00191375	0.000251219	0.0345321	0.0216604	0.00806356	0.123591	0.0975293	0.0262104	0.00688989	0.000231328	0.000150423	0.121072	0.0451032	0.0176713	0.00404557	0.000963757	0.00462848	VapBC29	Antitoxin
BT_Operon_MTBRv_GE_0037	Rv0617	0.0824516	0.26341	0.361394	0.0296758	0.051	0.0634191	0.116341	0.780323	0.293222	0.187111	0.0119027	0.00376669	0.0461554	0.357225	0.00237705	0.188126	0.00747778	0.0145867	VapBC29	Toxin
BT_Specific_MTBRv_GE_0001964	Rv0550c	0.393656	0.86623	0.921189	0.790787	0.0238532	0.21531	0.00572895	0.046734	0.00188975	0.176108	0.155273	0.05081	0.419574	0.151229	0.738599	0.799188	0.269832	0.0140304	VapBC3	Antitoxin
BT_Linker_Specific_MTBRv_GE_0000148	Rv0549c	0.0460809	0.00754575	0.0116413	0.0576151	0.0143448	0.00359622	0.405849	0.00124896	0.00083887	0.0112444	0.00086249	0.000647755	0.415215	0.0103831	0.00151127	0.0768109	0.0367705	0.00404766	VapBC3	Toxin
BT_Specific_MTBRv_GE_0006966	Rv0623	0.0119446	0.0026004	0.000386618	0.0151345	0.0151444	0.00466736	0.00155531	0.00084667	0.009619	0.772204	0.154232	0.00678113	0.677835	0.0101469	0.522266	0.00414166	0.000263793	0.000476933	VapBC30	Antitoxin
BT_Specific_MTBRv_GE_0011291	Rv0624	0.0355198	0.0673896	0.000237782	0.00596481	0.0037496	9.33764e-05	0.578065	0.00281038	0.00398518	0.283116	0.0410787	0.00101001	0.138266	0.757286	0.16517	0.435781	0.00176786	0.000794832	VapBC30	Toxin
BT_Xhyb_MTBRv_GE_0003715	Rv0748	0.526727	0.0975076	0.0249334	0.0173702	0.045751	0.145571	0.918786	0.109	0.073502	0.170715	0.00206684	0.000200049	0.787014	0.232533	0.981674	0.450286	0.00610528	0.00755457	VapBC31	Antitoxin
BT_Operon_MTBRv_GE_0066	Rv0749	0.376485	0.0356349	0.107384	0.233816	0.0188265	0.0219463	0.010261	0.0843743	0.00152747	0.0142144	0.00503615	0.000526055	0.0504758	0.0991053	0.0181041	0.00833744	0.000907348	0.0011511	VapBC31	Toxin
BT_Specific_MTBRv_GE_0010390	Rv1113	0.0439118	0.0171179	0.00519459	0.113873	0.0184767	0.0727832	0.275869	0.155903	0.100811	0.744975	0.0333921	0.00246829	0.159566	0.371387	0.0580092	0.045076	0.00449617	0.00173806	VapBC32	Antitoxin
BT_Specific_MTBRv_GE_0003399	Rv1114	0.0306086	0.166449	0.0115154	0.00357909	0.0276365	0.140413	0.270301	0.0125692	0.017787	0.680974	0.011844	0.00405459	0.124403	0.133647	0.162875	0.750476	0.00235417	0.00644361	VapBC32	Toxin
BT_Specific_MTBRv_GE_0010144	Rv1241	0.0597131	0.0207019	0.00192925	0.0856439	0.00527995	0.0420064	0.12666	0.00280835	0.0052775	0.0228127	0.0172721	0.0112502	0.0365613	0.0340241	0.00778619	0.0173791	0.000142949	3.11073e-05	VapBC33	Antitoxin
BT_Operon_MTBRv_GE_0027	Rv1242	0.41563	0.114041	0.00838986	0.926045	0.650738	0.297588	0.0104369	0.000672083	0.000914396	0.0631818	0.0070359	0.229706	0.0757335	0.044895	0.0667272	0.0137467	0.00628574	4.23425e-05	VapBC33	Toxin
BT_Specific_MTBRv_GE_0010162	Rv1740	0.637933	0.0058265	0.097993	0.314842	0.0170234	0.000883861	0.0185253	0.00620704	0.0207677	0.120031	0.0658231	0.000660282	0.0237616	0.000543924	0.037401	0.00110553	0.000336712	0.000492539	VapBC34	Antitoxin
BT_Operon_MTBRv_GE_0047	Rv1741	0.0325286	0.00590447	0.722649	0.0175982	0.00707147	0.0102079	0.0682819	0.0835927	0.125655	0.122863	0.57898	0.00249636	0.0564526	0.00510728	0.136286	0.00413274	0.000904628	0.00120329	VapBC34	Toxin
BT_Specific_MTBRv_GE_0000916	Rv1962A	0.0543583	0.273193	0.711768	0.970693	0.447598	0.0496298	0.86814	0.01127	0.0135058	0.462936	0.0271041	0.000508334	0.0469538	0.838577	0.00947544	0.134507	0.00357667	0.00066137	VapBC35	Antitoxin
BT_Operon_MTBRv_GE_0043	Rv1962c	0.0576073	0.830961	0.042194	0.854585	0.0161486	0.0165201	0.0640765	0.674826	0.242934	0.61472	0.0513594	0.000753617	0.00723714	0.630333	0.0167149	0.0373043	0.138549	0.00178919	VapBC35	Toxin
BT_Specific_MTBRv_GE_0001213	Rv1982A	0.00734535	0.0195814	0.0190955	0.0724201	0.0319794	0.53103	0.436586	0.323595	0.0802476	0.0230907	0.0138041	0.00209724	0.0304001	0.0249877	0.0037202	0.00174052	0.00213346	0.00113101	VapBC36	Antitoxin
BT_Specific_MTBRv_GE_0003999	Rv1982c	0.0663916	0.668536	0.180543	0.0649697	0.30558	0.902708	0.191309	0.144096	0.00364481	0.122126	0.00738106	0.00779283	0.00314713	0.651881	0.00120902	0.0169136	0.0130572	0.485503	VapBC36	Toxin
BT_Linker_Specific_MTBRv_GE_0004736	Rv2104c	0.0279781	0.00157947	0.017321	0.45857	0.207302	0.363485	0.00695204	0.00802649	0.010496	0.215156	0.0127959	0.00398425	0.889204	0.280617	0.295642	0.186115	0.00693188	0.000232849	VapBC37	Antitoxin
BT_Specific_MTBRv_GE_0000689	Rv2103c	0.146021	0.0065656	0.763277	0.0386973	0.407744	0.0130793	0.862069	0.00423548	0.0163296	0.108255	0.00248871	0.00121613	0.00567856	0.0239534	0.00823583	0.00644038	1.96417e-05	0.012937	VapBC37	Toxin
BT_Linker_Specific_MTBRv_GE_0000612	Rv2493	0.149879	0.823361	0.145509	0.00552942	0.446473	0.155642	0.48931	0.00657316	0.0495817	0.742158	0.000212878	0.00225452	0.0853502	0.161102	0.138339	0.950257	0.0155303	0.437388	VapBC38	Antitoxin
BT_Operon_MTBRv_GE_0053	Rv2494	0.0378662	0.0238379	0.00129167	0.0412491	0.0854331	0.0187684	0.18267	0.00133433	0.000670407	0.0303053	0.0138565	0.00182561	0.193405	0.403678	0.363339	0.0529337	0.175476	0.000133906	VapBC38	Toxin
BT_Specific_MTBRv_GE_0004721	Rv2530A	0.00645157	0.182337	0.510221	0.99283	0.977764	0.549383	0.282838	0.00305879	0.000817903	0.322076	0.0161283	0.00264799	0.330049	0.0896185	0.181103	0.00201976	0.000166352	0.0364007	VapBC39	Antitoxin
BT_Specific_MTBRv_GE_0012990	Rv2530c	0.157057	0.241839	0.169146	0.0235713	0.00192283	0.00111984	0.150252	0.0160125	0.0310245	0.263449	0.213112	0.00307463	0.576358	0.209424	0.12993	0.0996619	0.028428	0.000201096	VapBC39	Toxin
BT_Linker_Specific_MTBRv_GE_0000343	Rv0596c	0.0543678	0.0429433	0.0075589	0.0234566	0.246526	0.00964446	0.107483	0.177917	0.106632	0.0870012	0.0152818	0.00199373	0.293005	0.0412382	0.0166748	0.0133025	0.00287796	0.0019636	VapBC4	Antitoxin
BT_Operon_MTBRv_GE_0018	Rv0595c	0.453663	0.319148	0.0270083	0.0587591	0.0141153	0.0248074	0.0206258	0.0244882	0.00766059	0.562715	0.0949513	0.0299286	0.898788	0.353872	0.589631	0.27695	0.00279396	0.000539132	VapBC4	Toxin
BT_Specific_MTBRv_GE_0000408	Rv2595	0.0313794	0.0775181	0.0360353	0.0830883	0.0355843	0.871723	0.66108	0.992823	0.322128	0.46765	0.025994	0.00419832	0.0698399	0.762827	0.0500875	0.261002	0.000578508	0.000797915	VapBC40	Antitoxin
BT_Specific_MTBRv_GE_0001736	Rv2596	0.011817	0.0105982	0.048289	0.0262832	0.0347872	0.169372	0.665451	0.0183458	0.0154433	0.114616	0.0262594	0.00170481	0.019515	0.247318	0.0135003	0.213567	0.00529968	0.00248615	VapBC40	Toxin
BT_Linker_Specific_MTBRv_GE_0000959	Rv2601A	0.0167336	0.947213	0.0418317	0.0173391	0.0493447	0.00395178	0.231886	0.004331	0.00175622	0.00624991	0.000930168	0.000363022	0.227733	0.122805	0.0424639	0.0155122	0.0002565	0.000115505	VapBC41	Antitoxin
BT_Operon_MTBRv_GE_0021	Rv2602	0.0137036	0.456412	0.00900509	0.0108792	0.450331	0.0121352	0.0306861	0.00946504	0.0595269	0.0776554	0.00175895	0.00222409	0.0677492	0.132532	0.0105307	0.0840407	0.000179054	0.000579842	VapBC41	Toxin
BT_Specific_MTBRv_GE_0000472	Rv2760c	0.273071	0.0202093	0.00659803	0.97879	0.0244048	0.013235	0.330579	0.0143328	0.00401195	0.0545502	0.0184732	0.0526888	0.0238114	0.176536	0.0335906	0.983558	0.00525413	0.0873505	VapBC42	Antitoxin
BT_Specific_MTBRv_GE_0002524	Rv2759c	0.556975	0.00488973	0.0115168	0.0141645	0.00871013	0.0516677	0.686411	0.000153515	0.000862052	0.00593116	0.0294566	0.403074	0.262558	0.780338	0.05962	0.0982524	0.0262212	0.0658483	VapBC42	Toxin
BT_Linker_Specific_MTBRv_GE_0002001	Rv2871	0.183105	0.566929	0.000213325	0.724743	0.44273	0.0103106	0.0905652	0.028455	0.00380312	0.42331	0.115718	0.0288691	0.355559	0.179308	0.17233	0.0666076	0.00475976	0.00103137	VapBC43	Antitoxin
BT_Specific_MTBRv_GE_0010653	Rv2872	0.695505	0.0377278	0.0129357	0.857415	0.00228923	0.0177118	0.116583	0.0128453	0.0110435	0.619273	0.00590931	0.000217803	0.371756	0.392257	0.989967	0.170108	0.32436	0.00846419	VapBC43	Toxin
BT_Linker_Specific_MTBRv_GE_0000339	Rv3321c	0.105612	0.0164503	0.001027	0.0729829	0.0222132	0.0101451	0.192136	0.00434046	0.00658201	0.00979928	0.028612	0.0191766	0.0154989	0.325304	0.0089367	0.0213373	0.0021308	0.00872677	VapBC44	Antitoxin
BT_Specific_MTBRv_GE_0002232	Rv3320c	0.457315	0.0246529	0.00636693	0.0727733	0.0729261	0.00918294	0.174477	0.0921734	0.041126	0.0972425	0.0346515	0.000534468	0.026277	0.379169	0.000304502	0.00614109	0.00525292	0.000206847	VapBC44	Toxin
BT_Specific_MTBRv_GE_0002831	Rv2018	0.0426482	0.00885646	0.0191406	0.87199	0.0158507	0.00937145	0.030132	0.149358	0.148934	0.00322286	0.0037251	0.000555274	0.065064	0.142692	0.0438481	0.0345646	0.000175662	0.00263121	VapBC45	Antitoxin
BT_Specific_MTBRv_GE_0002041	Rv2019	0.0800002	0.0414189	0.0173986	0.640847	0.303465	0.0416421	0.00917131	0.0089263	0.00541393	0.0176207	0.0112706	0.000588815	0.316027	0.754329	0.0612092	0.453786	0.00369202	0.000742041	VapBC45	Toxin
BT_Specific_MTBRv_GE_0004337	Rv3385c	0.0401742	0.003342	0.00439355	0.0376759	0.00366934	0.00570161	0.156554	0.00316144	0.0027265	0.520618	0.0426511	0.00299329	0.00182849	0.0868576	0.000219043	0.0111822	0.000286598	0.0110898	VapBC46	Antitoxin
BT_Specific_MTBRv_GE_0003913	Rv3384c	0.0297015	0.434719	0.00168038	0.000311392	0.0420447	0.00574714	0.0350352	0.0560986	0.00655533	0.365003	0.0128641	0.000368669	0.397143	0.971142	0.016611	0.00194103	0.00170474	0.0071038	VapBC46	Toxin
BT_Specific_MTBRv_GE_0019545	Rv3407	0.0270041	0.0943488	0.0770474	0.0100228	0.00485713	0.00833267	0.040379	0.0236476	0.00772148	0.623805	0.545443	0.181821	0.00917403	0.34672	0.00539442	0.01341	0.00855918	0.0017158	VapBC47	Antitoxin
BT_Linker_Specific_MTBRv_GE_0003896	Rv3408	0.00622142	0.0489212	0.00301385	0.0307413	0.211738	0.00295501	0.0450209	0.0461219	0.0179272	0.461882	0.554209	0.181545	0.00692407	0.346294	0.00376893	0.00441888	0.00719568	0.00102828	VapBC47	Toxin
BT_Linker_Specific_MTBRv_GE_0002146	Rv3697A	0.00841579	0.0992212	0.0918841	0.0224618	0.201227	0.457062	0.0206385	0.0288573	0.00463161	0.840158	0.35584	0.164844	0.499664	0.729871	0.302662	0.858695	0.00104553	0.000598721	VapBC48	Antitoxin
BT_Specific_MTBRv_GE_0007232	Rv3697c	0.0145449	0.077072	0.0836125	0.0180148	0.0358423	0.300187	0.022988	0.0426881	0.343696	0.603891	0.253647	0.0835177	0.369918	0.291613	0.0170532	0.00672591	0.650768	0.00182492	VapBC48	Toxin
BT_Specific_MTBRv_GE_0002044	Rv3181c	0.264921	0.347387	0.00310905	0.251721	0.728614	0.00828095	0.00432966	0.191446	0.00232349	0.169776	0.518532	0.319744	0.212238	0.93136	0.00204072	0.112475	0.033866	0.00494565	VapBC49	Antitoxin
BT_Specific_MTBRv_GE_0008925	Rv3180c	0.0339385	0.137424	0.00321045	0.1265	0.00973742	0.00261855	0.150072	0.00773237	0.00170945	0.358662	0.0234731	0.00181635	0.501561	0.129616	0.0971091	0.024494	0.497294	0.000792199	VapBC49	Toxin
BT_Specific_MTBRv_GE_0005110	Rv0626	0.00658499	0.00432241	0.0301269	0.0593144	0.0227962	0.0747556	0.641793	0.00904113	0.0241728	0.780188	0.120214	0.0229578	0.467721	0.383167	0.0519522	0.0147507	0.00657571	0.00041001	VapBC5	Antitoxin
BT_Specific_MTBRv_GE_0007201	Rv0627	0.0908906	0.00815025	0.286673	0.00263784	0.00264622	0.00529467	0.029492	0.00724199	0.000387925	0.000738609	0.0107717	0.000989601	0.30645	0.0461615	0.831182	0.0792899	0.000146063	0.00243543	VapBC5	Toxin
BT_Specific_MTBRv_GE_0000251	Rv3750c	0.0600004	0.30291	0.187855	0.334523	0.508647	0.184665	0.903607	0.0329385	0.027717	0.763627	0.15308	0.0332416	0.0156467	0.271446	0.0120452	0.0128596	0.00740018	0.000134402	VapBC50	Antitoxin
BT_Specific_MTBRv_GE_0003492	Rv3749c	0.089519	0.0583183	0.134051	0.33611	0.233343	0.0905568	0.204943	0.32204	0.0232361	0.151348	0.113293	0.170011	0.0123451	0.335028	0.0105959	0.0194756	0.0035347	0.000944133	VapBC50	Toxin
BT_Specific_MTBRv_GE_0001572	Rv0657c	0.256426	0.1291	0.662293	0.165282	0.0812134	0.129855	0.0698516	0.00793802	0.00169597	0.00601198	0.0190851	0.00880043	0.0272054	0.123531	0.149262	0.000760077	0.004675	0.828313	VapBC6	Antitoxin
BT_Operon_MTBRv_GE_0063	Rv0656c	0.1053	0.155035	0.234967	0.495099	0.0286928	0.0813248	0.000659229	0.0443486	0.0217708	0.0182689	0.00219357	0.00296027	0.363463	0.159661	0.352832	0.151909	0.00113552	0.000419335	VapBC6	Toxin
BT_Linker_Specific_MTBRv_GE_0004421	Rv0662c	0.981239	0.312896	0.00970403	0.495445	0.0483013	0.0129654	0.360179	0.821239	0.0868487	0.982849	0.165063	0.107958	0.941431	0.0623957	0.196345	0.0297731	0.0174455	0.0641305	VapBC7	Antitoxin
BT_Operon_MTBRv_GE_0020	Rv0661c	0.10479	0.896416	0.312309	0.17525	0.976231	0.0893142	0.0410898	0.0852322	0.00736286	0.0744478	0.666919	0.128786	0.0203427	0.927299	0.0267209	0.208537	0.0836617	0.00540083	VapBC7	Toxin
BT_Linker_Specific_MTBRv_GE_0004780	Rv0664	0.0112039	0.393611	0.270945	0.00559895	0.0187881	0.0210874	0.331201	0.00584191	4.25384e-05	0.752543	0.0198789	0.00797757	0.501024	0.765581	0.702236	0.0866216	0.0163918	0.00296277	VapBC8	Antitoxin
BT_Specific_MTBRv_GE_0003493	Rv0665	0.0457238	0.125592	0.0695861	0.00425491	0.00668209	0.00170737	0.0209909	0.0065793	0.006484	0.0846869	0.60969	0.188907	1.19637e-05	0.889565	7.56672e-05	0.305462	0.661782	0.0159265	VapBC8	Toxin
BT_Specific_MTBRv_GE_0002301	Rv0959A	0.0647782	0.112784	0.773871	0.130506	0.425145	0.446299	0.712418	0.000880891	4.67149e-05	0.0863592	0.153057	0.00488774	0.133154	0.257502	0.0788227	0.0634448	0.00304921	0.00142432	VapBC9	Antitoxin
BT_Linker_Specific_MTBRv_GE_0002057	Rv0960	0.0170674	0.325128	0.958961	0.0197859	0.746065	0.0572561	0.278688	0.0833024	0.00331711	0.214609	0.269371	0.0203328	0.0534097	0.0955292	0.0259632	0.0286009	0.00226569	0.00156021	VapBC9	Toxin
